# Supplementary material for: cis-Aqua­bromidobis(di-2-pyridyl­amine-κ2 N,N′)manganese(II) bromide
Source: Acta Crystallogr Sect E Struct Rep Online. 2011 Nov 19;67(Pt 12):m1773. doi: 10.1107/S1600536811048100 (PMC3238689; doi:10.1107/S1600536811048100)
Supplement: Supplementary file 1 [file e-67-m1773-sup1.cif]

##############################################################################
#                                                                            #
# This CIF contains the data in a paper accepted for publication in          #
# Acta Crystallographica Section E. It conforms to the requirements of       #
# Notes for Authors for Acta Crystallographica Section E, and has been       #
# peer reviewed under the auspices of the IUCr Commission on Journals.       #
#                                                                            #
# Full details of the Crystallographic Information File format               #
# are given in the paper "The Crystallographic Information File (CIF):       #
# a New Standard Archive File for Crystallography" by S. R. Hall, F. H.      #
# Allen and I. D. Brown [Acta Cryst. (1991), A47, 655-685].                  #
#                                                                            #
# The current version of the core CIF dictionary is obtainable from          #
# ftp://ftp.iucr.org/pub/cif_core.dic.                                       #
#                                                                            #
# Software is freely available for graphical display of the structure(s)     #
# in this CIF. For information consult the CIF software page                 #
# http://www.iucr.org/resources/cif/software.                                #
#                                                                            #
# This file may be used for bona fide research purposes within the           #
# scientific community so long as proper attribution is given to the journal # 
# article from which it was obtained.                                        #
#                                                                            #
##############################################################################
data_global
_audit_creation_method     SHELXL-97
_journal_date_recd_electronic     2011-11-07
_journal_date_accepted     2011-11-13
_journal_name_full     'Acta Crystallographica, Section E'
_journal_year     2011
_journal_volume     67
_journal_issue     12
_journal_page_first     m1773
_journal_page_last     m1773
_journal_paper_category     QM
_journal_coeditor_code     HY2487
_publ_contact_author_name     'Dr. Kwang Ha'
_publ_contact_author_address
; School of Applied Chemical Engineering
  The Research Institute of Catalysis
  Chonnam National University
  Gwangju 500-757
  Republic of Korea
;
_publ_contact_author_email     hakwang@chonnam.ac.kr
_publ_contact_author_fax     '82 62 530 1909'
_publ_contact_author_phone     '82 62 530 1901'
_publ_section_title
;\
<i>cis</i>-Aquabromidobis(di-2-pyridylamine-\k^2^<i>N</i>,<i>N</i>')\
manganese(II) bromide
;
loop_
    _publ_author_name
    _publ_author_footnote
    _publ_author_address
    'Ha, Kwang' .
; School of Applied Chemical Engineering
  The Research Institute of Catalysis
  Chonnam National University
  Gwangju 500-757
  Republic of Korea
;
data_I
_chemical_name_systematic
;
<i>cis</i>-Aquabromidobis(di-2-pyridylamine-
\k^2^<i>N</i>,<i>N</i>')manganese(II) bromide
;
_chemical_name_common     ?
_chemical_formula_moiety     'C20 H20 Br Mn N6 O +, Br -'
_chemical_formula_sum     'C20 H20 Br2 Mn N6 O'
_chemical_formula_structural     ?
_chemical_formula_analytical     ?
_chemical_formula_iupac     '[Mn Br (C10 H9 N3)2 (H2 O)] Br'
_chemical_formula_weight     575.18
_chemical_melting_point     ?
_symmetry_cell_setting     triclinic
_symmetry_space_group_name_H-M     'P -1'
_symmetry_space_group_name_Hall     '-P 1'
loop_
    _symmetry_equiv_pos_as_xyz
    'x, y, z'
    '-x, -y, -z'
_cell_length_a     8.3990(15)
_cell_length_b     10.0022(18)
_cell_length_c     13.613(2)
_cell_angle_alpha     90.692(4)
_cell_angle_beta     103.619(4)
_cell_angle_gamma     98.556(4)
_cell_volume     1097.8(3)
_cell_formula_units_Z     2
_cell_measurement_reflns_used     2405
_cell_measurement_theta_min     2.53
_cell_measurement_theta_max     25.85
_cell_measurement_temperature     200(2)
_exptl_crystal_description     'block'
_exptl_crystal_colour     'colorless'
_exptl_crystal_size_max     0.22
_exptl_crystal_size_mid     0.21
_exptl_crystal_size_min     0.19
_exptl_crystal_density_diffrn     1.740
_exptl_crystal_density_meas     ?
_exptl_crystal_density_method     'not measured'
_exptl_crystal_F_000     570
_exptl_absorpt_coefficient_mu     4.266
_exptl_absorpt_correction_type     multi-scan
_exptl_absorpt_process_details     '(SADABS; Bruker, 2001)'
_exptl_absorpt_correction_T_min     0.708
_exptl_absorpt_correction_T_max     1.000
_exptl_special_details     ?
_diffrn_ambient_temperature     200(2)
_diffrn_radiation_type     MoK\a
_diffrn_radiation_wavelength     0.71073
_diffrn_radiation_source     'fine-focus sealed tube'
_diffrn_radiation_monochromator     graphite
_diffrn_measurement_device_type     'Bruker SMART 1000 CCD'
_diffrn_measurement_method     '\f and \w scans'
_diffrn_detector_area_resol_mean     ?
_diffrn_reflns_number     6807
_diffrn_reflns_av_R_equivalents     0.0491
_diffrn_reflns_av_sigmaI/netI     0.1009
_diffrn_reflns_theta_min     2.06
_diffrn_reflns_theta_max     25.99
_diffrn_reflns_theta_full     25.99
_diffrn_measured_fraction_theta_max     0.977
_diffrn_measured_fraction_theta_full     0.977
_diffrn_reflns_limit_h_min     -10
_diffrn_reflns_limit_h_max     9
_diffrn_reflns_limit_k_min     -12
_diffrn_reflns_limit_k_max     10
_diffrn_reflns_limit_l_min     -13
_diffrn_reflns_limit_l_max     16
_diffrn_standards_number     ?
_diffrn_standards_interval_count     ?
_diffrn_standards_interval_time     ?
_diffrn_standards_decay_%     ?
_refine_special_details
;
;
_reflns_number_total     4215
_reflns_number_gt     2569
_reflns_threshold_expression     I>2\s(I)
_refine_ls_structure_factor_coef     Fsqd
_refine_ls_matrix_type     full
_refine_ls_R_factor_all     0.0962
_refine_ls_R_factor_gt     0.0568
_refine_ls_wR_factor_gt     0.1380
_refine_ls_wR_factor_ref     0.1740
_refine_ls_goodness_of_fit_ref     0.959
_refine_ls_restrained_S_all     0.959
_refine_ls_number_reflns     4215
_refine_ls_number_parameters     271
_refine_ls_number_restraints     0
_refine_ls_hydrogen_treatment     constr
_refine_ls_weighting_scheme     calc
_refine_ls_weighting_details
                 'calc w=1/[\s^2^(Fo^2^)+(0.0886P)^2^] where P=(Fo^2^+2Fc^2^)/3'
_atom_sites_solution_hydrogens     geom
_atom_sites_solution_primary     direct
_atom_sites_solution_secondary     difmap
_refine_ls_shift/su_max     0.000
_refine_ls_shift/su_mean     0.000
_refine_diff_density_max     1.016
_refine_diff_density_min     -1.018
_refine_ls_extinction_method     none
_refine_ls_extinction_coef     ?
loop_
    _atom_type_symbol
    _atom_type_description
    _atom_type_scat_dispersion_real
    _atom_type_scat_dispersion_imag
    _atom_type_scat_source
    'C' 'C' 0.0033 0.0016
                         'International Tables Vol C Tables 4.2.6.8 and 6.1.1.4'
    'H' 'H' 0.0000 0.0000
                         'International Tables Vol C Tables 4.2.6.8 and 6.1.1.4'
    'Br' 'Br' -0.2901 2.4595
                         'International Tables Vol C Tables 4.2.6.8 and 6.1.1.4'
    'Mn' 'Mn' 0.3368 0.7283
                         'International Tables Vol C Tables 4.2.6.8 and 6.1.1.4'
    'N' 'N' 0.0061 0.0033
                         'International Tables Vol C Tables 4.2.6.8 and 6.1.1.4'
    'O' 'O' 0.0106 0.0060
                         'International Tables Vol C Tables 4.2.6.8 and 6.1.1.4'
_computing_data_collection     'SMART (Bruker, 2007)'
_computing_cell_refinement     'SAINT (Bruker, 2007)'
_computing_data_reduction     'SAINT (Bruker, 2007)'
_computing_structure_solution     'SHELXS97 (Sheldrick, 2008)'
_computing_structure_refinement     'SHELXL97 (Sheldrick, 2008)'
_computing_molecular_graphics
                              'ORTEP-3 (Farrugia, 1997) and PLATON (Spek, 2009)'
_computing_publication_material     'SHELXL97 (Sheldrick, 2008)'
loop_
    _atom_site_type_symbol
    _atom_site_label
    _atom_site_fract_x
    _atom_site_fract_y
    _atom_site_fract_z
    _atom_site_U_iso_or_equiv
    _atom_site_adp_type
    _atom_site_calc_flag
    _atom_site_refinement_flags
    _atom_site_occupancy
    _atom_site_symmetry_multiplicity
    _atom_site_disorder_assembly
    _atom_site_disorder_group
    Mn Mn1 0.07207(13) 0.66748(11) 0.32514(7) 0.0313(3) Uani d . 1 1 . .
    Br Br1 0.27645(10) 0.65301(8) 0.50321(5) 0.0403(3) Uani d . 1 1 . .
    O O1 -0.0809(7) 0.4759(5) 0.3301(4) 0.0525(15) Uani d . 1 1 . .
    H H1A -0.0981 0.4271 0.2769 0.079 Uiso d R 1 1 . .
    H H1B -0.1391 0.4383 0.3674 0.079 Uiso d R 1 1 . .
    N N1 -0.0969(7) 0.6794(6) 0.1652(4) 0.0330(14) Uani d . 1 1 . .
    N N2 0.1133(7) 0.6848(6) 0.0779(4) 0.0372(15) Uani d . 1 1 . .
    H H2N 0.1256 0.6768 0.0128 0.056 Uiso d R 1 1 . .
    N N3 0.2136(7) 0.5727(6) 0.2284(4) 0.0329(14) Uani d . 1 1 . .
    N N4 -0.0788(7) 0.7969(6) 0.3899(4) 0.0339(14) Uani d . 1 1 . .
    N N5 -0.0214(7) 0.9888(6) 0.2943(4) 0.0366(15) Uani d . 1 1 . .
    H H5N -0.0951 1.0440 0.2639 0.055 Uiso d R 1 1 . .
    N N6 0.2054(7) 0.8730(5) 0.2987(4) 0.0327(14) Uani d . 1 1 . .
    C C1 -0.2490(9) 0.7091(8) 0.1666(5) 0.0403(19) Uani d . 1 1 . .
    H H1 -0.3009 0.6705 0.2168 0.048 Uiso calc R 1 1 . .
    C C2 -0.3311(11) 0.7904(9) 0.1005(6) 0.051(2) Uani d . 1 1 . .
    H H2 -0.4397 0.8052 0.1018 0.062 Uiso calc R 1 1 . .
    C C3 -0.2485(11) 0.8519(9) 0.0298(6) 0.053(2) Uani d . 1 1 . .
    H H3 -0.2951 0.9178 -0.0128 0.064 Uiso calc R 1 1 . .
    C C4 -0.1021(11) 0.8160(8) 0.0235(6) 0.047(2) Uani d . 1 1 . .
    H H4 -0.0490 0.8519 -0.0270 0.057 Uiso calc R 1 1 . .
    C C5 -0.0286(9) 0.7255(7) 0.0914(5) 0.0341(17) Uani d . 1 1 . .
    C C6 0.2109(9) 0.5943(7) 0.1305(5) 0.0319(16) Uani d . 1 1 . .
    C C7 0.3075(9) 0.5330(8) 0.0785(6) 0.0402(19) Uani d . 1 1 . .
    H H7 0.2981 0.5444 0.0083 0.048 Uiso calc R 1 1 . .
    C C8 0.4167(10) 0.4554(8) 0.1323(6) 0.050(2) Uani d . 1 1 . .
    H H8 0.4865 0.4150 0.0992 0.060 Uiso calc R 1 1 . .
    C C9 0.4269(10) 0.4354(8) 0.2317(6) 0.044(2) Uani d . 1 1 . .
    H H9 0.5049 0.3840 0.2690 0.053 Uiso calc R 1 1 . .
    C C10 0.3202(9) 0.4921(7) 0.2772(5) 0.0377(18) Uani d . 1 1 . .
    H H10 0.3216 0.4738 0.3456 0.045 Uiso calc R 1 1 . .
    C C11 -0.1581(10) 0.7396(8) 0.4578(5) 0.0417(19) Uani d . 1 1 . .
    H H11 -0.1418 0.6507 0.4770 0.050 Uiso calc R 1 1 . .
    C C12 -0.2624(9) 0.8039(9) 0.5012(6) 0.043(2) Uani d . 1 1 . .
    H H12 -0.3206 0.7591 0.5464 0.052 Uiso calc R 1 1 . .
    C C13 -0.2780(10) 0.9345(10) 0.4761(6) 0.050(2) Uani d . 1 1 . .
    H H13 -0.3464 0.9823 0.5054 0.060 Uiso calc R 1 1 . .
    C C14 -0.1948(8) 0.9969(8) 0.4084(5) 0.0361(18) Uani d . 1 1 . .
    H H14 -0.2041 1.0880 0.3922 0.043 Uiso calc R 1 1 . .
    C C15 -0.0972(8) 0.9252(7) 0.3641(5) 0.0322(17) Uani d . 1 1 . .
    C C16 0.1330(9) 0.9824(7) 0.2764(5) 0.0346(17) Uani d . 1 1 . .
    C C17 0.2081(10) 1.0955(8) 0.2350(5) 0.0398(19) Uani d . 1 1 . .
    H H17 0.1530 1.1715 0.2185 0.048 Uiso calc R 1 1 . .
    C C18 0.3648(10) 1.0939(8) 0.2186(5) 0.0429(19) Uani d . 1 1 . .
    H H18 0.4179 1.1682 0.1893 0.051 Uiso calc R 1 1 . .
    C C19 0.4427(9) 0.9823(8) 0.2456(5) 0.0402(19) Uani d . 1 1 . .
    H H19 0.5505 0.9792 0.2360 0.048 Uiso calc R 1 1 . .
    C C20 0.3607(9) 0.8760(8) 0.2867(5) 0.0376(18) Uani d . 1 1 . .
    H H20 0.4161 0.8013 0.3076 0.045 Uiso calc R 1 1 . .
    Br Br2 0.78643(10) 0.23349(8) 0.14966(5) 0.0421(3) Uani d . 1 1 . .
loop_
    _atom_site_aniso_label
    _atom_site_aniso_U_11
    _atom_site_aniso_U_22
    _atom_site_aniso_U_33
    _atom_site_aniso_U_12
    _atom_site_aniso_U_13
    _atom_site_aniso_U_23
    Mn1 0.0396(7) 0.0264(6) 0.0306(6) 0.0082(5) 0.0117(5) 0.0025(4)
    Br1 0.0467(5) 0.0432(5) 0.0329(4) 0.0121(4) 0.0100(3) 0.0078(3)
    O1 0.081(4) 0.044(3) 0.036(3) -0.009(3) 0.031(3) -0.003(2)
    N1 0.036(3) 0.031(3) 0.031(3) 0.001(3) 0.008(3) -0.003(3)
    N2 0.049(4) 0.045(4) 0.023(3) 0.018(3) 0.014(3) 0.005(3)
    N3 0.041(4) 0.027(3) 0.033(3) 0.010(3) 0.010(3) 0.001(2)
    N4 0.036(3) 0.035(4) 0.030(3) 0.006(3) 0.005(3) -0.001(3)
    N5 0.032(3) 0.040(4) 0.039(3) 0.014(3) 0.007(3) 0.010(3)
    N6 0.037(4) 0.022(3) 0.037(3) 0.008(3) 0.004(3) 0.002(2)
    C1 0.034(4) 0.046(5) 0.038(4) 0.003(4) 0.005(3) -0.013(4)
    C2 0.048(5) 0.073(7) 0.034(4) 0.021(5) 0.004(4) -0.011(4)
    C3 0.063(6) 0.055(6) 0.043(5) 0.034(5) 0.001(4) 0.004(4)
    C4 0.064(6) 0.043(5) 0.038(4) 0.019(4) 0.011(4) -0.002(4)
    C5 0.051(5) 0.028(4) 0.025(3) 0.013(3) 0.008(3) 0.000(3)
    C6 0.040(4) 0.024(4) 0.032(4) 0.005(3) 0.009(3) 0.001(3)
    C7 0.041(5) 0.045(5) 0.036(4) 0.006(4) 0.012(3) -0.008(3)
    C8 0.048(5) 0.045(5) 0.056(5) 0.010(4) 0.009(4) -0.007(4)
    C9 0.049(5) 0.033(5) 0.052(5) 0.018(4) 0.009(4) 0.001(4)
    C10 0.054(5) 0.031(4) 0.035(4) 0.012(4) 0.020(4) 0.009(3)
    C11 0.053(5) 0.041(5) 0.031(4) 0.010(4) 0.008(4) 0.001(3)
    C12 0.035(4) 0.063(6) 0.037(4) 0.010(4) 0.017(3) -0.004(4)
    C13 0.034(5) 0.075(7) 0.042(5) 0.023(4) 0.004(4) -0.014(4)
    C14 0.025(4) 0.042(5) 0.038(4) 0.007(3) 0.001(3) -0.006(3)
    C15 0.030(4) 0.030(4) 0.033(4) 0.009(3) -0.001(3) 0.000(3)
    C16 0.045(5) 0.026(4) 0.027(4) 0.008(3) -0.007(3) 0.004(3)
    C17 0.051(5) 0.031(4) 0.034(4) 0.013(4) 0.001(4) 0.008(3)
    C18 0.051(5) 0.029(4) 0.041(4) 0.002(4) 0.000(4) 0.004(3)
    C19 0.031(4) 0.056(5) 0.032(4) 0.002(4) 0.007(3) -0.004(4)
    C20 0.036(4) 0.038(5) 0.038(4) 0.011(4) 0.006(3) 0.003(3)
    Br2 0.0507(5) 0.0409(5) 0.0388(4) 0.0156(4) 0.0133(4) 0.0053(3)
_geom_special_details
;
;
loop_
    _geom_bond_atom_site_label_1
    _geom_bond_atom_site_label_2
    _geom_bond_site_symmetry_2
    _geom_bond_distance
    _geom_bond_publ_flag
    Mn1 O1 . 2.154(6) y
    Mn1 N1 . 2.318(6) y
    Mn1 N3 . 2.256(5) y
    Mn1 N4 . 2.246(6) y
    Mn1 N6 . 2.266(6) y
    Mn1 Br1 . 2.6395(13) y
    O1 H1A . 0.8400 ?
    O1 H1B . 0.8400 ?
    N1 C5 . 1.324(9) ?
    N1 C1 . 1.358(8) ?
    N2 C5 . 1.366(9) ?
    N2 C6 . 1.403(8) ?
    N2 H2N . 0.9200 ?
    N3 C6 . 1.347(8) ?
    N3 C10 . 1.356(9) ?
    N4 C11 . 1.347(10) ?
    N4 C15 . 1.356(9) ?
    N5 C15 . 1.375(9) ?
    N5 C16 . 1.385(9) ?
    N5 H5N . 0.9200 ?
    N6 C16 . 1.334(8) ?
    N6 C20 . 1.348(9) ?
    C1 C2 . 1.356(10) ?
    C1 H1 . 0.9500 ?
    C2 C3 . 1.410(12) ?
    C2 H2 . 0.9500 ?
    C3 C4 . 1.353(11) ?
    C3 H3 . 0.9500 ?
    C4 C5 . 1.405(10) ?
    C4 H4 . 0.9500 ?
    C6 C7 . 1.394(10) ?
    C7 C8 . 1.375(10) ?
    C7 H7 . 0.9500 ?
    C8 C9 . 1.354(11) ?
    C8 H8 . 0.9500 ?
    C9 C10 . 1.383(10) ?
    C9 H9 . 0.9500 ?
    C10 H10 . 0.9500 ?
    C11 C12 . 1.390(10) ?
    C11 H11 . 0.9500 ?
    C12 C13 . 1.372(12) ?
    C12 H12 . 0.9500 ?
    C13 C14 . 1.384(12) ?
    C13 H13 . 0.9500 ?
    C14 C15 . 1.396(10) ?
    C14 H14 . 0.9500 ?
    C16 C17 . 1.402(11) ?
    C17 C18 . 1.388(11) ?
    C17 H17 . 0.9500 ?
    C18 C19 . 1.387(10) ?
    C18 H18 . 0.9500 ?
    C19 C20 . 1.376(11) ?
    C19 H19 . 0.9500 ?
    C20 H20 . 0.9500 ?
loop_
    _geom_angle_atom_site_label_1
    _geom_angle_atom_site_label_2
    _geom_angle_atom_site_label_3
    _geom_angle_site_symmetry_1
    _geom_angle_site_symmetry_3
    _geom_angle
    _geom_angle_publ_flag
    O1 Mn1 N4 . . 97.1(2) ?
    O1 Mn1 N3 . . 91.0(2) ?
    N4 Mn1 N3 . . 165.8(2) ?
    O1 Mn1 N6 . . 171.6(2) ?
    N4 Mn1 N6 . . 81.6(2) ?
    N3 Mn1 N6 . . 88.6(2) ?
    O1 Mn1 N1 . . 85.7(2) ?
    N4 Mn1 N1 . . 89.9(2) ?
    N3 Mn1 N1 . . 79.1(2) ?
    N6 Mn1 N1 . . 86.0(2) ?
    O1 Mn1 Br1 . . 95.45(15) ?
    N4 Mn1 Br1 . . 92.44(14) ?
    N3 Mn1 Br1 . . 98.39(14) ?
    N6 Mn1 Br1 . . 92.92(14) ?
    N1 Mn1 Br1 . . 177.25(15) ?
    Mn1 O1 H1A . . 112.9 ?
    Mn1 O1 H1B . . 138.1 ?
    H1A O1 H1B . . 108.5 ?
    C5 N1 C1 . . 118.4(6) ?
    C5 N1 Mn1 . . 119.0(5) ?
    C1 N1 Mn1 . . 113.4(4) ?
    C5 N2 C6 . . 131.1(6) ?
    C5 N2 H2N . . 117.9 ?
    C6 N2 H2N . . 103.9 ?
    C6 N3 C10 . . 117.4(6) ?
    C6 N3 Mn1 . . 127.2(4) ?
    C10 N3 Mn1 . . 115.3(4) ?
    C11 N4 C15 . . 118.9(6) ?
    C11 N4 Mn1 . . 116.3(5) ?
    C15 N4 Mn1 . . 124.8(5) ?
    C15 N5 C16 . . 130.2(6) ?
    C15 N5 H5N . . 103.2 ?
    C16 N5 H5N . . 126.5 ?
    C16 N6 C20 . . 118.2(7) ?
    C16 N6 Mn1 . . 124.7(5) ?
    C20 N6 Mn1 . . 115.9(4) ?
    C2 C1 N1 . . 123.8(8) ?
    C2 C1 H1 . . 118.1 ?
    N1 C1 H1 . . 118.1 ?
    C1 C2 C3 . . 117.2(8) ?
    C1 C2 H2 . . 121.4 ?
    C3 C2 H2 . . 121.4 ?
    C4 C3 C2 . . 119.1(8) ?
    C4 C3 H3 . . 120.4 ?
    C2 C3 H3 . . 120.4 ?
    C3 C4 C5 . . 120.0(8) ?
    C3 C4 H4 . . 120.0 ?
    C5 C4 H4 . . 120.0 ?
    N1 C5 N2 . . 121.2(6) ?
    N1 C5 C4 . . 120.8(7) ?
    N2 C5 C4 . . 118.0(7) ?
    N3 C6 C7 . . 122.5(6) ?
    N3 C6 N2 . . 120.3(6) ?
    C7 C6 N2 . . 117.2(6) ?
    C8 C7 C6 . . 117.6(7) ?
    C8 C7 H7 . . 121.2 ?
    C6 C7 H7 . . 121.2 ?
    C9 C8 C7 . . 121.4(7) ?
    C9 C8 H8 . . 119.3 ?
    C7 C8 H8 . . 119.3 ?
    C8 C9 C10 . . 118.0(7) ?
    C8 C9 H9 . . 121.0 ?
    C10 C9 H9 . . 121.0 ?
    N3 C10 C9 . . 123.0(7) ?
    N3 C10 H10 . . 118.5 ?
    C9 C10 H10 . . 118.5 ?
    N4 C11 C12 . . 123.4(8) ?
    N4 C11 H11 . . 118.3 ?
    C12 C11 H11 . . 118.3 ?
    C13 C12 C11 . . 117.4(8) ?
    C13 C12 H12 . . 121.3 ?
    C11 C12 H12 . . 121.3 ?
    C12 C13 C14 . . 120.4(7) ?
    C12 C13 H13 . . 119.8 ?
    C14 C13 H13 . . 119.8 ?
    C13 C14 C15 . . 119.6(7) ?
    C13 C14 H14 . . 120.2 ?
    C15 C14 H14 . . 120.2 ?
    N4 C15 N5 . . 121.7(6) ?
    N4 C15 C14 . . 120.4(7) ?
    N5 C15 C14 . . 117.9(7) ?
    N6 C16 N5 . . 120.6(7) ?
    N6 C16 C17 . . 122.3(7) ?
    N5 C16 C17 . . 117.1(6) ?
    C18 C17 C16 . . 118.5(7) ?
    C18 C17 H17 . . 120.7 ?
    C16 C17 H17 . . 120.7 ?
    C19 C18 C17 . . 119.0(7) ?
    C19 C18 H18 . . 120.5 ?
    C17 C18 H18 . . 120.5 ?
    C20 C19 C18 . . 118.7(7) ?
    C20 C19 H19 . . 120.6 ?
    C18 C19 H19 . . 120.6 ?
    N6 C20 C19 . . 123.0(7) ?
    N6 C20 H20 . . 118.5 ?
    C19 C20 H20 . . 118.5 ?
loop_
    _geom_torsion_atom_site_label_1
    _geom_torsion_atom_site_label_2
    _geom_torsion_atom_site_label_3
    _geom_torsion_atom_site_label_4
    _geom_torsion_site_symmetry_1
    _geom_torsion_site_symmetry_2
    _geom_torsion_site_symmetry_3
    _geom_torsion_site_symmetry_4
    _geom_torsion
    _geom_torsion_publ_flag
    O1 Mn1 N1 C5 . . . . -139.0(5) ?
    N4 Mn1 N1 C5 . . . . 123.8(5) ?
    N3 Mn1 N1 C5 . . . . -47.1(5) ?
    N6 Mn1 N1 C5 . . . . 42.2(5) ?
    O1 Mn1 N1 C1 . . . . 74.7(5) ?
    N4 Mn1 N1 C1 . . . . -22.4(5) ?
    N3 Mn1 N1 C1 . . . . 166.6(5) ?
    N6 Mn1 N1 C1 . . . . -104.1(5) ?
    O1 Mn1 N3 C6 . . . . 111.4(6) ?
    N4 Mn1 N3 C6 . . . . -13.8(13) ?
    N6 Mn1 N3 C6 . . . . -60.2(6) ?
    N1 Mn1 N3 C6 . . . . 26.0(6) ?
    Br1 Mn1 N3 C6 . . . . -153.0(6) ?
    O1 Mn1 N3 C10 . . . . -73.1(5) ?
    N4 Mn1 N3 C10 . . . . 161.6(8) ?
    N6 Mn1 N3 C10 . . . . 115.3(5) ?
    N1 Mn1 N3 C10 . . . . -158.5(6) ?
    Br1 Mn1 N3 C10 . . . . 22.5(5) ?
    O1 Mn1 N4 C11 . . . . 32.0(5) ?
    N3 Mn1 N4 C11 . . . . 156.6(8) ?
    N6 Mn1 N4 C11 . . . . -156.4(5) ?
    N1 Mn1 N4 C11 . . . . 117.6(5) ?
    Br1 Mn1 N4 C11 . . . . -63.8(5) ?
    O1 Mn1 N4 C15 . . . . -146.7(5) ?
    N3 Mn1 N4 C15 . . . . -22.1(12) ?
    N6 Mn1 N4 C15 . . . . 24.9(5) ?
    N1 Mn1 N4 C15 . . . . -61.1(5) ?
    Br1 Mn1 N4 C15 . . . . 117.5(5) ?
    N4 Mn1 N6 C16 . . . . -33.8(5) ?
    N3 Mn1 N6 C16 . . . . 135.8(5) ?
    N1 Mn1 N6 C16 . . . . 56.7(5) ?
    Br1 Mn1 N6 C16 . . . . -125.8(5) ?
    N4 Mn1 N6 C20 . . . . 158.8(5) ?
    N3 Mn1 N6 C20 . . . . -31.5(5) ?
    N1 Mn1 N6 C20 . . . . -110.7(5) ?
    Br1 Mn1 N6 C20 . . . . 66.8(5) ?
    C5 N1 C1 C2 . . . . -4.3(10) ?
    Mn1 N1 C1 C2 . . . . 142.2(6) ?
    N1 C1 C2 C3 . . . . -3.1(11) ?
    C1 C2 C3 C4 . . . . 7.3(12) ?
    C2 C3 C4 C5 . . . . -4.4(12) ?
    C1 N1 C5 N2 . . . . -171.3(6) ?
    Mn1 N1 C5 N2 . . . . 44.1(8) ?
    C1 N1 C5 C4 . . . . 7.5(10) ?
    Mn1 N1 C5 C4 . . . . -137.2(6) ?
    C6 N2 C5 N1 . . . . 0.7(11) ?
    C6 N2 C5 C4 . . . . -178.1(7) ?
    C3 C4 C5 N1 . . . . -3.2(11) ?
    C3 C4 C5 N2 . . . . 175.6(7) ?
    C10 N3 C6 C7 . . . . 2.7(10) ?
    Mn1 N3 C6 C7 . . . . 178.1(6) ?
    C10 N3 C6 N2 . . . . -175.0(7) ?
    Mn1 N3 C6 N2 . . . . 0.4(10) ?
    C5 N2 C6 N3 . . . . -26.7(11) ?
    C5 N2 C6 C7 . . . . 155.5(7) ?
    N3 C6 C7 C8 . . . . -4.5(12) ?
    N2 C6 C7 C8 . . . . 173.2(7) ?
    C6 C7 C8 C9 . . . . 2.1(13) ?
    C7 C8 C9 C10 . . . . 1.9(13) ?
    C6 N3 C10 C9 . . . . 1.6(11) ?
    Mn1 N3 C10 C9 . . . . -174.3(6) ?
    C8 C9 C10 N3 . . . . -3.9(12) ?
    C15 N4 C11 C12 . . . . 1.9(11) ?
    Mn1 N4 C11 C12 . . . . -176.9(6) ?
    N4 C11 C12 C13 . . . . -3.0(11) ?
    C11 C12 C13 C14 . . . . 1.4(11) ?
    C12 C13 C14 C15 . . . . 1.3(11) ?
    C11 N4 C15 N5 . . . . -179.1(6) ?
    Mn1 N4 C15 N5 . . . . -0.5(9) ?
    C11 N4 C15 C14 . . . . 0.9(10) ?
    Mn1 N4 C15 C14 . . . . 179.6(5) ?
    C16 N5 C15 N4 . . . . -36.6(11) ?
    C16 N5 C15 C14 . . . . 143.3(7) ?
    C13 C14 C15 N4 . . . . -2.5(10) ?
    C13 C14 C15 N5 . . . . 177.6(6) ?
    C20 N6 C16 N5 . . . . -175.2(6) ?
    Mn1 N6 C16 N5 . . . . 17.7(8) ?
    C20 N6 C16 C17 . . . . 4.4(10) ?
    Mn1 N6 C16 C17 . . . . -162.8(5) ?
    C15 N5 C16 N6 . . . . 26.8(11) ?
    C15 N5 C16 C17 . . . . -152.8(7) ?
    N6 C16 C17 C18 . . . . -1.3(10) ?
    N5 C16 C17 C18 . . . . 178.3(6) ?
    C16 C17 C18 C19 . . . . -1.3(10) ?
    C17 C18 C19 C20 . . . . 0.8(10) ?
    C16 N6 C20 C19 . . . . -5.0(10) ?
    Mn1 N6 C20 C19 . . . . 163.2(6) ?
    C18 C19 C20 N6 . . . . 2.5(11) ?
loop_
    _geom_hbond_atom_site_label_D
    _geom_hbond_atom_site_label_H
    _geom_hbond_atom_site_label_A
    _geom_hbond_site_symmetry_A
    _geom_hbond_distance_DH
    _geom_hbond_distance_HA
    _geom_hbond_distance_DA
    _geom_hbond_angle_DHA
    O1 H1A Br2 1_455 0.84 2.50 3.304(5) 160
    O1 H1B Br1 2_566 0.84 2.44 3.272(5) 171
    N2 H2N Br2 2_665 0.92 2.62 3.472(6) 154
    N5 H5N Br2 1_465 0.92 2.63 3.503(6) 159
