# Supplementary material for: cis-Aqua­bromidobis(di-2-pyridyl­amine-κ2 N,N′)manganese(II) bromide
Source: Acta Crystallogr Sect E Struct Rep Online. 2011 Nov 19;67(Pt 12):m1773. doi: 10.1107/S1600536811048100 (PMC3238689; doi:10.1107/S1600536811048100)
Supplement: Supplementary file 2 [file e-67-m1773-Isup2.hkl]

# 
# h,k,l, Fc-squared, Fo-squared, sigma(Fo-squared) and status flag 
# 
data_I
_shelx_title ' [MnBr(dipyam)2(H2O)]Br' 
_shelx_refln_list_code          4 
_shelx_F_calc_maximum      171.57 
_exptl_crystal_F_000       570.00 
_reflns_d_resolution_high  0.8110 
 
loop_ 
 _symmetry_equiv_pos_as_xyz 
 'x, y, z' 
 '-x, -y, -z' 
 
_cell_length_a     8.3990 
_cell_length_b    10.0022 
_cell_length_c    13.6130 
_cell_angle_alpha  90.692 
_cell_angle_beta  103.619 
_cell_angle_gamma  98.556 
 
_shelx_F_squared_multiplier     1.000 
 
loop_ 
 _refln_index_h 
 _refln_index_k 
 _refln_index_l 
 _refln_F_squared_calc 
 _refln_F_squared_meas 
 _refln_F_squared_sigma 
 _refln_observed_status 
   2   0   0    15312.85    13978.28    663.45 o 
   3   0   0       35.92       34.04     12.87 o 
   4   0   0     1690.49     1485.43    127.75 o 
   5   0   0      217.39      189.61     32.83 o 
   6   0   0     2378.54     2442.49    121.50 o 
   7   0   0      381.98      402.96     56.87 o 
   8   0   0      139.90      118.85     57.66 o 
   9   0   0        3.87       61.07     57.54 o 
 -10   1   0       10.58        7.32     47.21 o 
  -9   1   0      403.76      448.33    110.04 o 
  -8   1   0      240.53      176.67     67.90 o 
  -7   1   0       27.47       22.89     25.54 o 
  -6   1   0        1.85       -6.79     17.76 o 
  -5   1   0        5.60       16.98     17.20 o 
  -4   1   0        2.43        1.94     13.02 o 
  -3   1   0     1036.51     1012.05     53.88 o 
  -2   1   0      551.13      548.61     23.00 o 
  -1   1   0     5819.98     6113.89    187.35 o 
   0   1   0      723.05      778.52     41.65 o 
   1   1   0     6536.87     6912.80    295.27 o 
   2   1   0     1460.41     1667.61    124.78 o 
   4   1   0      187.56      143.27     44.57 o 
   5   1   0     4207.32     3647.79    153.89 o 
   6   1   0     1308.87     1314.69    190.96 o 
   7   1   0       51.83       31.18     26.40 o 
   8   1   0        0.67      -31.78     31.78 o 
   9   1   0        2.48        8.54     44.66 o 
 -10   2   0      229.97       76.74     55.69 o 
  -9   2   0       20.67       68.24     58.97 o 
  -8   2   0       70.70       64.93     36.05 o 
  -7   2   0      129.14      124.01     44.45 o 
  -6   2   0        5.94       -4.96     19.26 o 
  -5   2   0     1529.48     1514.34     94.90 o 
  -4   2   0     1792.96     1844.09     89.31 o 
  -3   2   0       19.35       16.38      6.37 o 
  -2   2   0     7421.55     7596.31    241.90 o 
  -1   2   0     2403.56     2555.53    114.34 o 
   0   2   0     3840.22     4379.47    193.22 o 
   1   2   0    23708.38    26247.35   1045.20 o 
   2   2   0      572.57      598.70     40.20 o 
   3   2   0      863.80      921.67     57.46 o 
   4   2   0     7185.55     6957.20   1083.44 o 
   5   2   0     1138.69     1017.95    100.23 o 
   6   2   0     1310.81     1179.24    136.30 o 
   7   2   0      812.82      906.00    109.16 o 
   8   2   0       64.76       61.28     49.76 o 
   9   2   0       38.01       44.36     53.32 o 
 -10   3   0       27.54      -15.34     32.69 o 
  -9   3   0      590.29      531.85    119.22 o 
  -8   3   0      186.87      224.68     52.28 o 
  -7   3   0      229.66      211.39     46.30 o 
  -6   3   0        7.59       21.07     22.68 o 
  -5   3   0     1183.36     1103.82     74.36 o 
  -4   3   0      418.49      361.11     44.52 o 
  -3   3   0       16.83       11.35     24.05 o 
  -2   3   0      167.36      145.25     32.84 o 
  -1   3   0     3381.58     3412.64     85.80 o 
   0   3   0     3279.53     3177.65    157.92 o 
   1   3   0     1608.28     1734.28    108.00 o 
   2   3   0      185.36      201.45     48.28 o 
   3   3   0      502.86      471.13     45.04 o 
   4   3   0     2019.25     2482.74    183.27 o 
   5   3   0     1386.63     1310.31    139.51 o 
   6   3   0     1316.18     1416.67    134.71 o 
   7   3   0      208.99      267.26     73.04 o 
   8   3   0       68.34      120.52     60.46 o 
   9   3   0       48.45       84.06     62.62 o 
  -9   4   0      487.99      649.64    122.04 o 
  -8   4   0      409.24      379.20     67.91 o 
  -7   4   0       19.74       31.11     28.81 o 
  -6   4   0     2304.84     2043.15    148.40 o 
  -5   4   0      410.95      382.19     74.45 o 
  -4   4   0     1986.84     1982.34    101.59 o 
  -3   4   0     4684.71     4844.87    182.61 o 
  -2   4   0      185.12      200.15     46.97 o 
  -1   4   0       19.50       22.73     17.53 o 
   0   4   0      259.53      299.83     43.51 o 
   1   4   0      609.13      554.00     61.64 o 
   2   4   0        1.84        7.56     25.40 o 
   3   4   0       31.53       62.50     23.00 o 
   4   4   0     1165.32     1340.73     98.36 o 
   5   4   0     2007.01     2435.05    270.16 o 
   6   4   0       33.89       27.13     29.82 o 
   7   4   0      108.64      129.58     58.70 o 
   8   4   0       29.58       19.93     48.37 o 
  -9   5   0       80.27       50.03     46.62 o 
  -8   5   0      627.16      614.02     77.19 o 
  -7   5   0       45.00       22.58     28.84 o 
  -6   5   0      552.63      571.99     64.01 o 
  -5   5   0     2480.83     2426.92    127.13 o 
  -4   5   0     6277.27     5734.70    221.14 o 
  -3   5   0       11.61       30.35     18.91 o 
  -2   5   0     1245.99     1183.24     57.56 o 
  -1   5   0       87.28       90.54     32.26 o 
   0   5   0       30.27       10.30     18.93 o 
   1   5   0      946.37      893.90     86.22 o 
   2   5   0       17.00       38.37     30.38 o 
   3   5   0     1395.91     1343.74     86.52 o 
   4   5   0      711.88      751.21     67.85 o 
   5   5   0       46.76       48.89     31.74 o 
   6   5   0      501.27      523.80     96.70 o 
   7   5   0       28.74       44.05     46.70 o 
   8   5   0      221.54      249.40     84.85 o 
  -9   6   0      366.19      257.34    117.64 o 
  -8   6   0       32.84       22.77     37.97 o 
  -7   6   0      601.75      543.07     69.53 o 
  -6   6   0      579.71      600.49     66.46 o 
  -5   6   0     6453.77     6511.41    294.99 o 
  -4   6   0      262.98      221.31     43.55 o 
  -3   6   0     4879.45     4866.49    206.26 o 
  -2   6   0      862.13      871.25    105.79 o 
  -1   6   0       20.16       26.98     26.83 o 
   0   6   0     1317.55     1306.60    108.37 o 
   1   6   0     2139.62     2137.80    151.63 o 
   2   6   0      204.54      220.78     59.94 o 
   3   6   0       54.03       42.86     26.35 o 
   4   6   0      328.30      282.27     52.10 o 
   5   6   0      803.15      918.97     83.47 o 
   6   6   0      201.69      209.66     79.45 o 
   7   6   0       53.28       62.77     62.74 o 
  -9   7   0       54.17       29.14     27.64 o 
  -8   7   0       68.74       58.28     38.71 o 
  -7   7   0       23.68       20.48     33.85 o 
  -6   7   0     1603.26     1475.11    108.68 o 
  -5   7   0      600.41      413.56     58.19 o 
  -4   7   0     3138.34     3274.24    129.59 o 
  -3   7   0     1728.08     1703.50     83.84 o 
  -2   7   0      897.01     1035.69    105.09 o 
  -1   7   0       12.29       -0.33     24.40 o 
   0   7   0     1752.75     1736.80    137.75 o 
   1   7   0      106.20      105.06     43.54 o 
   2   7   0      961.57     1103.90    121.19 o 
   3   7   0       90.05       79.04     34.15 o 
   4   7   0      305.60      262.05     72.64 o 
   5   7   0      482.73      461.80     70.88 o 
   6   7   0        1.12       17.74     54.17 o 
   7   7   0       10.48       29.29     56.54 o 
  -8   8   0       46.43       59.15     42.26 o 
  -7   8   0       61.29       99.79     43.20 o 
  -5   8   0     3660.27     3740.67    154.90 o 
  -4   8   0     1495.86     1473.43    125.93 o 
  -3   8   0      926.20      920.18    112.65 o 
  -2   8   0      211.55      228.92     64.26 o 
  -1   8   0     1126.72     1160.59    117.00 o 
   0   8   0       45.16       22.33     36.85 o 
   1   8   0     1884.05     1779.54    156.16 o 
   2   8   0     1136.84     1130.45    129.12 o 
   3   8   0       70.71       91.69     60.18 o 
   4   8   0       17.74      -23.26     44.86 o 
   5   8   0       11.03        9.48     44.51 o 
   6   8   0      116.55      107.49     67.48 o 
  -7   9   0       63.06       77.97     44.12 o 
  -6   9   0      211.84      210.66     51.65 o 
  -5   9   0       74.96       71.19     37.09 o 
  -4   9   0       41.57       22.88     42.11 o 
  -3   9   0       90.08       99.04     50.22 o 
  -2   9   0      391.22      410.54     88.93 o 
  -1   9   0      421.96      351.93     82.82 o 
   0   9   0     3031.59     3255.85    231.11 o 
   1   9   0     1815.61     1887.94    171.96 o 
   2   9   0      121.81      229.89     77.59 o 
   3   9   0       98.65       83.34     60.03 o 
   4   9   0       99.70      145.87     50.90 o 
   5   9   0       40.44       30.87     54.38 o 
  -7  10   0        6.80      -18.40     42.82 o 
  -6  10   0        3.00      -30.89     33.95 o 
  -5  10   0       56.00       27.72     33.36 o 
  -4  10   0      172.15      181.50     76.99 o 
  -3  10   0        3.39        7.69     41.53 o 
  -2  10   0       19.65       -6.99     45.09 o 
  -1  10   0     1071.54     1097.82    133.46 o 
   0  10   0      298.90      302.72     85.01 o 
   1  10   0      842.61     1022.20    133.19 o 
   2  10   0      641.22      719.27    121.43 o 
   3  10   0       20.43       17.54     39.21 o 
   4  10   0       98.29       42.53     65.53 o 
  -5  11   0       90.80        3.89     48.73 o 
  -4  11   0      123.26       72.00     65.71 o 
  -3  11   0        0.12      -23.48     43.69 o 
  -2  11   0      158.86      121.07     67.60 o 
  -1  11   0      101.73       86.34     64.53 o 
   0  11   0       78.55       71.58     58.82 o 
   1  11   0      511.64      597.66    114.48 o 
   2  11   0        1.57       48.73     55.66 o 
   3  11   0      178.03       45.47    118.44 o 
  -3  12   0        3.20       -4.25     26.40 o 
  -2  12   0       28.51       13.06     37.92 o 
   0 -12   1      213.71       16.22     41.71 o 
   1 -12   1       43.87      -33.45     33.45 o 
   2 -12   1        4.95       -5.65     35.42 o 
  -3 -11   1        0.97      -37.63     38.79 o 
  -2 -11   1      165.70      137.14     76.07 o 
  -1 -11   1      348.02      388.30     99.71 o 
   0 -11   1      111.20      106.03     66.90 o 
   1 -11   1       46.17       73.49     60.40 o 
   2 -11   1      864.41      781.19    123.71 o 
   3 -11   1      666.97      676.53    120.70 o 
   4 -11   1      161.65      152.09     76.26 o 
  -4 -10   1       13.12        3.66     42.10 o 
  -3 -10   1      138.51      112.23     52.99 o 
  -2 -10   1      340.51      366.06     97.86 o 
  -1 -10   1        5.54        5.86     41.77 o 
   0 -10   1        6.11      -37.19     37.19 o 
   1 -10   1      367.61      459.88    102.72 o 
   2 -10   1      568.31      611.06    103.96 o 
   3 -10   1      508.92      487.68     94.33 o 
   4 -10   1     1548.20     2119.75    199.36 o 
   5 -10   1        0.34      -18.58     27.88 o 
  -5  -9   1       19.64       21.90     59.36 o 
  -4  -9   1        0.92       41.91     39.82 o 
  -3  -9   1       70.58       65.62     39.61 o 
  -2  -9   1        0.30       -6.81     41.74 o 
  -1  -9   1       35.72       23.00     41.08 o 
   0  -9   1        6.59       12.97     36.73 o 
   1  -9   1      174.04      197.84     65.74 o 
   2  -9   1      296.66      276.80     75.28 o 
   3  -9   1     2844.94     2958.67    221.87 o 
   4  -9   1       23.21       65.45     36.50 o 
   5  -9   1      384.85      416.32     94.83 o 
   6  -9   1       61.70       31.04     32.95 o 
   7  -9   1      397.74      407.47    121.92 o 
  -6  -8   1      500.74      633.29    116.79 o 
  -5  -8   1      261.72      202.01     57.80 o 
  -4  -8   1      176.86      148.54     49.35 o 
  -3  -8   1       73.17       80.07     37.38 o 
  -2  -8   1       28.69        0.82     36.58 o 
  -1  -8   1      223.19      233.87     65.02 o 
   0  -8   1      259.67      240.19     64.41 o 
   1  -8   1       80.45      113.05     45.97 o 
   2  -8   1     2044.19     2005.15    161.57 o 
   3  -8   1      211.50      189.90     36.07 o 
   4  -8   1     1315.31     1525.91     87.78 o 
   5  -8   1      232.00      168.01     40.82 o 
   6  -8   1      303.03      322.89     83.67 o 
   7  -8   1        4.55       54.47     48.88 o 
  -7  -7   1      296.57      251.25     85.92 o 
  -6  -7   1       17.52      -11.58     47.46 o 
  -5  -7   1      661.39      816.45     99.24 o 
  -4  -7   1       75.30       74.66     38.29 o 
  -3  -7   1      322.16      286.34     58.04 o 
  -2  -7   1      217.06      239.86     65.78 o 
  -1  -7   1      766.41      766.15     92.69 o 
   0  -7   1       85.38       62.40     37.98 o 
   1  -7   1      151.01      165.12     49.86 o 
   2  -7   1        0.10       -5.35     26.92 o 
   3  -7   1     1296.62     1208.19    116.15 o 
   4  -7   1     1456.62     1400.51     80.62 o 
   5  -7   1      231.33      228.56     67.35 o 
   6  -7   1       95.28       88.11     52.65 o 
   7  -7   1     1135.05     1072.70     97.14 o 
   8  -7   1      327.22      240.37     60.51 o 
  -8  -6   1       26.16       44.78     58.57 o 
  -7  -6   1       19.46       47.15     55.42 o 
  -6  -6   1      690.01      948.58    235.20 o 
  -5  -6   1      505.49      563.91     68.33 o 
  -4  -6   1      320.20      254.08     49.24 o 
  -3  -6   1       13.05        8.65     23.96 o 
  -2  -6   1     1597.16     1599.75    132.74 o 
  -1  -6   1      559.06      516.11     69.48 o 
   0  -6   1     1992.11     1993.49    139.08 o 
   1  -6   1      686.09      747.22     80.36 o 
   2  -6   1     1093.03     1171.91     60.84 o 
   3  -6   1     1032.84     1088.50     61.89 o 
   4  -6   1      138.91       84.88     43.11 o 
   5  -6   1      101.18       86.25     31.14 o 
   6  -6   1      216.68      205.07     48.24 o 
   7  -6   1       70.82       76.95     38.81 o 
   8  -6   1      731.57      723.81     85.22 o 
  -8  -5   1        8.33      -15.56     43.84 o 
  -7  -5   1     1037.29     1118.12    134.92 o 
  -6  -5   1     1287.68     1605.07    112.92 o 
  -5  -5   1      730.36      842.23     77.56 o 
  -4  -5   1      107.41       93.06     32.15 o 
  -3  -5   1     2227.07     2180.74    114.94 o 
  -2  -5   1      134.00      110.65     39.47 o 
  -1  -5   1     5214.54     4945.07    254.38 o 
   0  -5   1     5185.76     4864.66    244.93 o 
   1  -5   1     1129.91     1124.28     92.57 o 
   2  -5   1      654.47      781.17     50.20 o 
   3  -5   1      695.93      630.35     72.25 o 
   4  -5   1       38.37       27.26     20.03 o 
   5  -5   1      252.55      266.37     46.41 o 
   6  -5   1       61.03       48.38     34.07 o 
   7  -5   1      309.85      332.05     59.95 o 
   8  -5   1      744.34      853.61     89.27 o 
   9  -5   1       23.08       66.11     65.65 o 
  -9  -4   1        4.86       11.27     50.22 o 
  -8  -4   1      155.80      112.81     58.73 o 
  -7  -4   1       72.58       53.90     47.79 o 
  -6  -4   1      635.78      668.42     71.08 o 
  -5  -4   1     1112.00     1330.34    123.79 o 
  -4  -4   1      658.88      757.00     95.76 o 
  -3  -4   1     3162.42     3502.26    244.66 o 
  -2  -4   1     9822.31    11269.39    502.96 o 
  -1  -4   1    19126.03    18747.55    775.81 o 
   0  -4   1       74.01       89.05     27.28 o 
   1  -4   1     4343.76     4106.73    118.91 o 
   2  -4   1      957.73      813.45     71.64 o 
   3  -4   1      879.42      956.94     62.62 o 
   4  -4   1     1808.12     1755.88     61.19 o 
   5  -4   1     2500.61     2417.21    122.24 o 
   6  -4   1     2556.47     2661.91    138.23 o 
   7  -4   1      106.08      132.35     48.25 o 
   8  -4   1       53.04       36.22     35.59 o 
   9  -4   1      134.60      220.69     84.43 o 
  -9  -3   1        5.42      -38.55     38.55 o 
  -8  -3   1        2.25      -19.72     32.78 o 
  -7  -3   1       23.08       26.17     30.21 o 
  -6  -3   1       44.81       15.59     25.10 o 
  -5  -3   1        2.86        3.95     19.05 o 
  -4  -3   1      298.43      284.84     40.79 o 
  -3  -3   1     3274.54     3192.58    135.47 o 
  -2  -3   1    16547.44    17523.17    538.24 o 
  -1  -3   1     2030.12     2014.60    116.09 o 
   0  -3   1    12279.95    13071.90    537.56 o 
   1  -3   1      846.38      863.74     49.10 o 
   2  -3   1     5471.29     5835.25    198.69 o 
   3  -3   1     1961.76     1804.32     76.54 o 
   4  -3   1     9302.45     9397.87    234.59 o 
   5  -3   1      215.92      198.82     20.94 o 
   6  -3   1      482.39      514.19     56.77 o 
   7  -3   1       62.55       60.95     32.53 o 
   8  -3   1      147.84      134.21     44.14 o 
   9  -3   1       35.61       65.41     63.92 o 
  -9  -2   1      261.53      256.69     79.90 o 
  -8  -2   1       13.61        9.11     41.01 o 
  -7  -2   1       93.05       87.14     35.63 o 
  -6  -2   1      548.68      444.27    130.85 o 
  -5  -2   1      128.82       95.21     29.59 o 
  -4  -2   1       14.04       13.45     16.23 o 
  -3  -2   1     2251.76     2448.44    107.22 o 
  -2  -2   1      641.80      655.02     43.60 o 
  -1  -2   1    21060.49    22847.00    908.46 o 
   0  -2   1       32.62       24.18     12.00 o 
   1  -2   1    14107.57    14815.93    596.75 o 
   2  -2   1      444.68      409.27     43.07 o 
   3  -2   1     7523.38     7237.09    180.25 o 
   4  -2   1       73.70       76.28     14.74 o 
   5  -2   1     4602.68     4424.58    128.99 o 
   6  -2   1      121.43      121.80     32.79 o 
   7  -2   1       74.96       81.34     34.37 o 
   8  -2   1       96.27       29.17     52.68 o 
   9  -2   1       85.66      174.87     75.53 o 
  -9  -1   1       31.40       51.10     51.98 o 
  -8  -1   1       86.83       27.49     45.45 o 
  -7  -1   1       55.43       28.38     28.69 o 
  -6  -1   1      362.53      352.28     52.21 o 
  -5  -1   1      184.11      222.33     51.82 o 
  -4  -1   1      546.41      481.86    166.81 o 
  -3  -1   1      262.70      208.57     49.08 o 
  -2  -1   1      955.97      979.60     50.10 o 
  -1  -1   1     7574.85     7951.12    418.17 o 
   0  -1   1     2047.20     1968.47     51.17 o 
   1  -1   1      144.91      145.49     13.98 o 
   2  -1   1     8295.82     8626.28    205.15 o 
   3  -1   1       84.28       84.54     12.94 o 
   4  -1   1    10494.96    10959.89    270.32 o 
   5  -1   1     3478.39     3659.67    150.80 o 
   6  -1   1      200.78      236.36     40.00 o 
   7  -1   1       21.97       36.65     28.24 o 
   8  -1   1      396.37      493.30    107.82 o 
   9  -1   1       28.23      -15.01     45.94 o 
 -10   0   1        5.87       36.73     56.42 o 
  -9   0   1      433.76      566.40    107.03 o 
  -8   0   1       14.39        3.36     27.78 o 
  -7   0   1      385.69      378.04     52.85 o 
  -6   0   1       83.21       67.13     27.45 o 
  -5   0   1     1710.99     1544.05    111.98 o 
  -4   0   1       42.12       85.17     29.23 o 
  -3   0   1      131.16      111.29     21.53 o 
  -2   0   1      683.47      581.59     41.65 o 
  -1   0   1       20.07       19.55      5.19 o 
   1   0   1      557.99      554.98     19.33 o 
   2   0   1     3963.97     4029.43    126.96 o 
   3   0   1     6622.02     6278.49    243.33 o 
   4   0   1      663.84      542.30     56.60 o 
   5   0   1     2606.08     2684.56    170.98 o 
   6   0   1      587.41      580.94     72.52 o 
   7   0   1      597.79      601.06     95.06 o 
   8   0   1        9.20       15.43     41.93 o 
   9   0   1      649.74      808.59    131.73 o 
 -10   1   1      335.06      322.95    101.11 o 
  -9   1   1       26.62      107.34     61.86 o 
  -8   1   1      280.69      274.78     55.51 o 
  -7   1   1       44.38       57.92     28.20 o 
  -6   1   1     3215.11     3370.19    152.81 o 
  -5   1   1     3008.03     3276.33    140.69 o 
  -4   1   1      855.55      878.64     56.64 o 
  -3   1   1     2347.71     2342.88     94.73 o 
  -2   1   1       11.48       23.18      9.65 o 
  -1   1   1     3027.10     3329.57     81.91 o 
   0   1   1     2047.60     2377.16     61.44 o 
   1   1   1     2645.88     2628.86     87.88 o 
   2   1   1     5089.39     5403.13    149.68 o 
   3   1   1     1572.31     1459.49     67.69 o 
   4   1   1     2258.67     2183.47    145.68 o 
   5   1   1     3115.20     3164.93    376.24 o 
   6   1   1       35.18       25.06     23.12 o 
   7   1   1      130.74       82.73     48.91 o 
   8   1   1      245.70      339.78     86.86 o 
   9   1   1      449.56      590.18    125.93 o 
 -10   2   1      292.26      340.82    102.23 o 
  -9   2   1      161.70      170.50     75.59 o 
  -8   2   1      476.66      500.82     66.22 o 
  -7   2   1     2287.27     2507.26    135.34 o 
  -6   2   1     1458.08     1516.13     93.73 o 
  -5   2   1     3382.52     3238.23    140.44 o 
  -4   2   1     8913.45     9137.14    302.30 o 
  -3   2   1       56.42       58.37     16.49 o 
  -2   2   1       50.54       50.21     13.84 o 
  -1   2   1     2313.57     2312.46     58.92 o 
   0   2   1     4812.43     5298.41    132.18 o 
   1   2   1     9762.46    10354.75    585.79 o 
   2   2   1      855.01      947.84     96.44 o 
   3   2   1     1992.73     2105.62    139.74 o 
   5   2   1      130.50       99.39     30.69 o 
   6   2   1      295.86      290.09     47.65 o 
   7   2   1      344.65      368.43     82.82 o 
   8   2   1      488.22      491.57     94.49 o 
   9   2   1       99.38       99.71     64.41 o 
 -10   3   1        2.21       51.47     61.98 o 
  -9   3   1      195.64      250.32     74.16 o 
  -8   3   1      117.50      111.58     44.19 o 
  -7   3   1     1523.50     1694.05    108.73 o 
  -6   3   1      858.72      828.36     80.81 o 
  -5   3   1     5431.41     5480.96    210.15 o 
  -4   3   1      189.06      194.26     32.74 o 
  -3   3   1     1670.10     1577.37     78.12 o 
  -2   3   1     4407.34     4469.49    159.03 o 
  -1   3   1     4297.53     4503.42    156.30 o 
   0   3   1     3502.09     3864.75    188.39 o 
   1   3   1      399.51      387.94     47.73 o 
   2   3   1     2587.07     2468.77    158.32 o 
   3   3   1     3048.27     3428.83    141.12 o 
   4   3   1       29.81       31.31     21.00 o 
   5   3   1      144.92      125.70     33.77 o 
   6   3   1       10.69        4.19     35.85 o 
   7   3   1      239.66      215.83     69.76 o 
   8   3   1       74.16      103.45     61.80 o 
 -10   4   1       28.25       21.78     59.49 o 
  -9   4   1        0.60        7.73     37.18 o 
  -8   4   1      161.96      161.90     48.78 o 
  -7   4   1      102.11       75.57     34.46 o 
  -6   4   1     6420.13     6676.24    424.79 o 
  -5   4   1       98.04       73.00     26.16 o 
  -4   4   1     3682.60     3437.29    146.58 o 
  -3   4   1      123.00      147.04     29.20 o 
  -2   4   1     3020.52     2770.38     80.28 o 
  -1   4   1       90.15       76.83     19.55 o 
   0   4   1    12661.85    13330.48    566.82 o 
   1   4   1     1931.53     2165.69    138.63 o 
   2   4   1      338.65      336.62     57.57 o 
   3   4   1      463.37      403.79     50.28 o 
   4   4   1       26.51       29.18     21.77 o 
   5   4   1      458.27      455.25     59.80 o 
   6   4   1        1.17        4.65     39.80 o 
   7   4   1        1.72      -19.47     34.73 o 
   8   4   1      266.38      223.61     78.05 o 
  -9   5   1       95.68      159.16     55.18 o 
  -8   5   1      125.62       86.64     43.04 o 
  -7   5   1      336.17      297.77     57.32 o 
  -6   5   1        8.31       28.41     25.36 o 
  -5   5   1     1683.17     1596.99     98.45 o 
  -4   5   1      630.49      562.36     59.62 o 
  -3   5   1     3179.72     3529.93    116.26 o 
  -2   5   1      260.15      251.97     28.80 o 
  -1   5   1    17131.85    17820.87    748.59 o 
   0   5   1     1946.71     2001.54    133.40 o 
   1   5   1     6003.33     6588.72    327.27 o 
   2   5   1       45.75        6.81     26.13 o 
   3   5   1     1113.32     1155.97     79.52 o 
   4   5   1      496.66      538.69     58.50 o 
   5   5   1      267.74      296.07     53.11 o 
   6   5   1      349.66      356.04     91.87 o 
   7   5   1      134.28      142.46     68.30 o 
   8   5   1        3.14      -12.61     44.96 o 
  -9   6   1        9.81      -18.44     37.34 o 
  -8   6   1       10.93       15.46     33.28 o 
  -7   6   1      359.89      404.82     87.07 o 
  -6   6   1       13.07        4.98     24.48 o 
  -5   6   1      159.67      132.12     38.46 o 
  -4   6   1      545.13      455.71     38.12 o 
  -3   6   1       35.32       23.77     14.22 o 
  -2   6   1     5635.84     6179.82    312.93 o 
  -1   6   1       59.49       21.39     24.06 o 
   0   6   1     4113.21     4106.07    231.50 o 
   1   6   1      737.97      789.58     87.56 o 
   2   6   1     1882.40     1740.44    146.19 o 
   3   6   1        5.00       35.09     24.84 o 
   4   6   1     2622.95     2790.52    146.09 o 
   5   6   1      135.98       79.99     58.64 o 
   6   6   1      314.01      307.97     87.65 o 
   7   6   1       50.68       45.75     59.03 o 
  -9   7   1      424.63      604.86    128.33 o 
  -8   7   1      216.99      202.53     57.17 o 
  -7   7   1       52.50       59.18     35.49 o 
  -6   7   1      579.38      494.76     64.07 o 
  -5   7   1      261.48      270.68     44.26 o 
  -4   7   1       35.64       49.65     21.48 o 
  -3   7   1       32.49       56.87     22.68 o 
  -2   7   1       26.81       54.63     35.18 o 
  -1   7   1     5724.63     5630.93    302.57 o 
   0   7   1     4630.16     5118.79    285.76 o 
   1   7   1      433.76      375.63     67.78 o 
   2   7   1      687.08      647.48     93.88 o 
   3   7   1      478.92      408.53     96.34 o 
   4   7   1      739.42      864.45    102.40 o 
   5   7   1      855.21      933.46    135.35 o 
   6   7   1      500.34      498.58    121.16 o 
   7   7   1       15.48       -9.84     38.61 o 
  -8   8   1       57.51       47.00     43.46 o 
  -7   8   1      101.03       70.08     41.73 o 
  -6   8   1        5.56       30.64     27.03 o 
  -5   8   1       97.34       71.45     27.58 o 
  -4   8   1      248.61      249.40     42.92 o 
  -3   8   1       96.03       93.54     49.40 o 
  -2   8   1     1114.99      999.24    108.73 o 
  -1   8   1      848.51      789.27     98.74 o 
   0   8   1      334.26      285.40     72.49 o 
   1   8   1      359.02      319.58     79.29 o 
   2   8   1      331.93      392.28     90.54 o 
   3   8   1      197.76      202.16     77.90 o 
   4   8   1      447.97      641.06    176.26 o 
   5   8   1      914.61     1342.45    169.22 o 
   6   8   1        1.88       51.07     60.18 o 
  -8   9   1      190.21      167.06     48.43 o 
  -7   9   1       79.08       40.78     43.13 o 
  -6   9   1        3.70      -21.65     27.88 o 
  -5   9   1      981.67     1124.67     84.58 o 
  -4   9   1      211.86      199.66     73.86 o 
  -3   9   1      157.93      140.73     62.55 o 
  -2   9   1       66.59       55.26     42.93 o 
  -1   9   1       40.39       61.40     48.03 o 
   0   9   1      530.89      474.71     98.89 o 
   1   9   1      466.67      380.80     91.05 o 
   2   9   1       33.49       38.68     47.85 o 
   3   9   1      318.97      267.32     93.09 o 
   4   9   1      569.75      684.67    130.85 o 
   5   9   1        1.88       30.96     60.09 o 
  -7  10   1       41.01       62.73     48.80 o 
  -6  10   1      194.57      225.30     58.35 o 
  -5  10   1     1147.16     1163.99    159.44 o 
  -4  10   1       16.39        5.50     52.35 o 
  -3  10   1       65.39       69.85     54.63 o 
  -2  10   1        0.49       -0.39     36.88 o 
  -1  10   1      232.93      156.65     67.87 o 
   0  10   1      527.63      510.28     95.91 o 
   1  10   1       16.30      -10.42     38.49 o 
   2  10   1       41.80       92.33     59.36 o 
   3  10   1      161.12      244.32     91.42 o 
   4  10   1       18.77      -19.32     42.26 o 
  -5  11   1       22.07       24.03     65.78 o 
  -4  11   1     1005.14      895.36    136.23 o 
  -3  11   1        6.90      -10.85     47.24 o 
  -2  11   1       81.71       73.16     60.46 o 
  -1  11   1      165.23      105.48     66.08 o 
   0  11   1       94.90      121.49     64.65 o 
   1  11   1       14.40       -3.62     48.40 o 
   2  11   1       32.84      -10.69     46.85 o 
  -3  12   1      132.20       41.20     32.90 o 
  -2  12   1        0.88       -3.80     28.22 o 
   0  12   1        0.32      -17.01     29.47 o 
   0 -12   2       72.12       54.29     51.47 o 
   1 -12   2      217.85       42.11     51.98 o 
   2 -12   2      112.64       22.48     38.31 o 
  -3 -11   2       36.40       69.59     50.77 o 
  -2 -11   2       35.77       42.41     59.09 o 
  -1 -11   2       33.25      -19.63     38.01 o 
   0 -11   2        0.23      -27.53     44.45 o 
   1 -11   2      166.14      211.79     79.60 o 
   2 -11   2      571.68      511.22    111.74 o 
   3 -11   2        3.50        8.23     46.06 o 
   4 -11   2      108.55       95.49     67.90 o 
   5 -11   2       38.67      -14.01     39.10 o 
  -4 -10   2        0.40      -18.57     43.37 o 
  -3 -10   2       83.59       91.34     49.24 o 
  -2 -10   2      263.77      331.46     92.88 o 
  -1 -10   2      301.29      359.44     90.99 o 
   0 -10   2       73.54       65.17     51.56 o 
   1 -10   2      300.39      258.51     77.56 o 
   2 -10   2       30.49        4.77     42.84 o 
   3 -10   2      136.68      119.73     64.99 o 
   4 -10   2        4.37       -4.01     44.54 o 
   5 -10   2      140.19      169.09     47.53 o 
   6 -10   2       24.62      -11.28     27.62 o 
  -5  -9   2        4.62       18.74     41.99 o 
  -4  -9   2      427.35      445.90     78.73 o 
  -3  -9   2      219.78      136.85     47.89 o 
  -2  -9   2     2351.49     2506.50    203.64 o 
  -1  -9   2      589.49      609.75     94.70 o 
   0  -9   2        4.56       15.98     36.43 o 
   1  -9   2        9.94       -1.64     33.72 o 
   2  -9   2        7.75        7.78     37.19 o 
   3  -9   2       90.94      123.77     62.04 o 
   4  -9   2        9.83        4.69     25.31 o 
   5  -9   2        0.17       -3.62     23.20 o 
   6  -9   2      762.87      699.00     84.94 o 
   7  -9   2       66.20      -20.29     34.30 o 
  -6  -8   2      132.53      307.27     95.73 o 
  -5  -8   2      103.30      181.75     53.77 o 
  -4  -8   2        7.15        7.01     31.92 o 
  -3  -8   2     1466.08     1565.88    113.33 o 
  -2  -8   2      629.11      547.22     90.75 o 
  -1  -8   2     2489.80     2457.41    182.38 o 
   0  -8   2     1359.34     1428.00    132.28 o 
   1  -8   2      658.33      576.15     84.46 o 
   2  -8   2       10.01       38.86     38.43 o 
   3  -8   2      922.28     1010.34     68.94 o 
   4  -8   2      448.09      476.04     57.08 o 
   5  -8   2      104.86       81.03     50.55 o 
   6  -8   2        6.49       -2.98     44.72 o 
   7  -8   2      162.83      112.20     64.29 o 
   8  -8   2       42.44      -24.37     24.37 o 
  -7  -7   2       40.47       89.69     61.22 o 
  -6  -7   2       52.59       80.48     43.08 o 
  -5  -7   2        6.63       27.43     32.17 o 
  -4  -7   2     1154.24     1265.33     99.37 o 
  -3  -7   2      639.12      660.16     69.01 o 
  -2  -7   2     1916.81     2009.74    158.10 o 
  -1  -7   2     2163.18     2229.82    162.93 o 
   0  -7   2     1580.64     1385.17    119.91 o 
   1  -7   2      262.87      194.41     54.66 o 
   2  -7   2     3444.43     3650.30    129.47 o 
   3  -7   2     1584.66     1415.68     77.04 o 
   4  -7   2       33.52       53.80     37.95 o 
   5  -7   2       23.97       -1.00     35.06 o 
   6  -7   2       73.15       76.04     51.31 o 
   7  -7   2      569.52      564.54     99.13 o 
   8  -7   2       51.37       -5.35     43.90 o 
  -8  -6   2       84.99      100.11     64.35 o 
  -7  -6   2       16.96       50.83     52.53 o 
  -6  -6   2        8.27       35.31     35.80 o 
  -5  -6   2       18.37       10.13     28.54 o 
  -4  -6   2      183.30      187.31     57.53 o 
  -3  -6   2     2162.85     2147.43    119.50 o 
  -2  -6   2     4326.17     4715.06    262.80 o 
  -1  -6   2      202.56      197.75     50.80 o 
   0  -6   2     3065.89     3048.23    181.22 o 
   1  -6   2      137.50       75.71     36.43 o 
   2  -6   2     3278.43     3263.80    114.88 o 
   3  -6   2     1532.95     1257.90    108.40 o 
   4  -6   2     3502.58     3402.78    213.58 o 
   5  -6   2        1.32      -10.00     32.72 o 
   6  -6   2      831.94      924.53    116.36 o 
   7  -6   2       41.29       16.01     43.29 o 
   8  -6   2        4.92      -18.11     38.83 o 
   9  -6   2        8.49        3.10     29.56 o 
  -8  -5   2       24.46       62.16     53.53 o 
  -7  -5   2       13.72        7.20     35.82 o 
  -6  -5   2      237.37      293.94     58.04 o 
  -5  -5   2      123.27      131.46     39.52 o 
  -4  -5   2      144.41      171.03     39.27 o 
  -3  -5   2     1381.49     1458.04     90.23 o 
  -2  -5   2      499.82      555.43     69.48 o 
  -1  -5   2     2785.91     2630.67    157.65 o 
   0  -5   2      614.09      599.18     62.77 o 
   1  -5   2     1889.80     1846.78    113.18 o 
   3  -5   2     7054.92     6723.28    329.67 o 
   4  -5   2      139.74      122.28     38.30 o 
   5  -5   2      289.52      220.85     44.07 o 
   6  -5   2      830.66      750.20     72.29 o 
   7  -5   2      580.68      512.82     70.64 o 
   8  -5   2      161.92      166.00     50.54 o 
   9  -5   2      126.73      -13.73     43.84 o 
  -9  -4   2        1.35       15.71     47.52 o 
  -8  -4   2        3.96       -1.64     39.34 o 
  -7  -4   2      869.39      777.87    354.17 o 
  -6  -4   2       67.12       69.77     34.43 o 
  -5  -4   2        4.55       -4.44     20.71 o 
  -4  -4   2       53.74       57.00     25.80 o 
  -3  -4   2       52.14       48.08     21.40 o 
  -2  -4   2     1933.75     1763.76     89.61 o 
  -1  -4   2     1458.93     1674.64    108.64 o 
   0  -4   2      905.05      848.94     69.27 o 
   1  -4   2        2.76        3.57      8.94 o 
   2  -4   2     1786.88     1348.74     95.85 o 
   3  -4   2       39.76       -2.19     17.62 o 
   4  -4   2     5563.89     5224.12    146.31 o 
   5  -4   2       82.82       75.76     28.57 o 
   6  -4   2     1007.02      941.84     77.73 o 
   7  -4   2      239.99      229.36     49.70 o 
   8  -4   2      571.37      559.16    119.25 o 
   9  -4   2       29.08       40.62     59.24 o 
  -9  -3   2       52.02       97.28     60.22 o 
  -8  -3   2      175.96      128.57     57.06 o 
  -7  -3   2     1221.46      982.65    257.72 o 
  -6  -3   2       76.77       55.41     30.13 o 
  -5  -3   2     1286.63     1322.57     88.48 o 
  -4  -3   2     1351.27     1436.29     85.30 o 
  -3  -3   2      215.01      212.85     35.73 o 
  -2  -3   2     2759.51     3121.78    124.52 o 
  -1  -3   2      471.57      509.58     47.82 o 
   0  -3   2       27.69       18.56     13.22 o 
   1  -3   2     7408.84     7682.66    333.10 o 
   2  -3   2       35.74       16.25     16.38 o 
   3  -3   2    10532.59    10237.18    252.92 o 
   4  -3   2     1484.93     1456.36     56.78 o 
   5  -3   2      314.06      283.20     27.73 o 
   6  -3   2        2.27       -5.62     19.10 o 
   7  -3   2      773.90      801.66     75.42 o 
   8  -3   2       85.10       96.37     58.36 o 
   9  -3   2      267.24      212.18     87.89 o 
  -9  -2   2       19.49      -23.94     40.95 o 
  -8  -2   2      728.91      887.13    178.47 o 
  -7  -2   2       32.60       36.34     29.03 o 
  -5  -2   2      950.80      707.03    274.01 o 
  -4  -2   2      445.19      368.95     41.86 o 
  -3  -2   2      195.56      218.73     30.45 o 
  -2  -2   2      603.91      534.23     38.70 o 
  -1  -2   2      748.90      872.47     43.91 o 
   0  -2   2      732.62      740.45     28.11 o 
   1  -2   2      127.28      132.16     22.36 o 
   2  -2   2    10694.72    10629.47    297.43 o 
   3  -2   2     3446.36     3491.38     99.93 o 
   4  -2   2     1292.36     1239.33     51.51 o 
   5  -2   2       89.46       79.78     18.31 o 
   6  -2   2     3355.38     3548.63    117.05 o 
   7  -2   2     1188.31     1239.85     91.45 o 
   8  -2   2      965.88     1014.43    134.92 o 
   9  -2   2      392.97      420.99    110.22 o 
 -10  -1   2       16.13       66.84     62.95 o 
  -9  -1   2       42.70       30.87     51.40 o 
  -8  -1   2       19.40       12.11     31.29 o 
  -7  -1   2     2619.04     2962.04    402.93 o 
  -6  -1   2     2477.93     2290.17    121.09 o 
  -5  -1   2      862.01      640.90    190.37 o 
  -4  -1   2     1119.91      854.34    315.20 o 
  -3  -1   2     2848.19     2737.21    369.36 o 
  -2  -1   2      795.79      883.79     48.85 o 
  -1  -1   2      449.54      487.80     26.24 o 
   0  -1   2     1485.56     1624.75     74.80 o 
   1  -1   2     4101.54     4191.44    185.08 o 
   2  -1   2      652.68      627.93     27.43 o 
   3  -1   2      559.28      507.53     29.53 o 
   4  -1   2     1192.66     1287.85     52.47 o 
   5  -1   2      201.32      189.80     25.00 o 
   6  -1   2       47.19       27.16     21.41 o 
   7  -1   2     1185.39     1474.61    151.84 o 
   8  -1   2     1099.55     1005.04    137.32 o 
   9  -1   2        4.62       35.79     60.67 o 
 -10   0   2        3.65       15.01     53.77 o 
  -9   0   2      277.83      262.43     81.60 o 
  -8   0   2      994.24     1098.13     92.81 o 
  -7   0   2     1699.47     2031.29    119.25 o 
  -6   0   2     1200.24     1265.90     83.60 o 
  -5   0   2     4800.10     5367.27    514.78 o 
  -4   0   2     1521.44     1281.85     87.35 o 
   0   0   2     1049.82     1098.55    112.70 o 
   1   0   2      585.58      554.85     28.67 o 
   2   0   2     2583.96     2502.10     91.74 o 
   3   0   2       36.68       37.50     17.43 o 
   4   0   2      962.96      992.40     53.03 o 
   5   0   2      437.21      408.48     31.61 o 
   6   0   2      492.34      507.00     50.69 o 
   7   0   2     1318.84     1381.46    144.46 o 
   8   0   2       11.84       15.95     44.27 o 
   9   0   2      318.87      280.45     93.36 o 
 -10   1   2       24.68       26.58     58.64 o 
  -9   1   2       27.86       41.50     38.39 o 
  -8   1   2      181.37      190.03     49.27 o 
  -7   1   2      616.13      620.48     85.49 o 
  -6   1   2     2171.60     2350.23    120.47 o 
  -5   1   2      457.11      500.85     47.88 o 
  -4   1   2      297.08      224.28     31.55 o 
  -3   1   2     5052.44     5211.82    284.05 o 
  -2   1   2    10832.88    12129.74    368.01 o 
  -1   1   2      451.02      477.16     14.86 o 
   0   1   2     8083.48     9505.90    285.32 o 
   1   1   2       98.17      110.71     17.68 o 
   2   1   2      652.65      668.08     40.61 o 
   3   1   2      495.53      485.86     28.89 o 
   4   1   2      586.24      565.71     39.16 o 
   5   1   2      476.61      518.17     53.76 o 
   6   1   2      405.88      327.63     74.52 o 
   7   1   2       22.34       -9.05     33.33 o 
   8   1   2      413.81      415.04    100.05 o 
   9   1   2       22.60      -24.30     49.67 o 
 -10   2   2        3.68       -3.34     54.17 o 
  -9   2   2      174.36      147.28     51.12 o 
  -8   2   2      178.01      167.07     53.05 o 
  -7   2   2      980.69     1069.45    116.18 o 
  -6   2   2       36.89       39.56     23.14 o 
  -5   2   2     2662.63     2778.64    205.41 o 
  -4   2   2        6.59        5.99     13.69 o 
  -3   2   2     4806.97     4635.67    164.35 o 
  -2   2   2      696.60      700.57     27.25 o 
  -1   2   2    28927.04    28948.80    653.64 o 
   0   2   2    10823.66    11690.76    276.59 o 
   1   2   2    29434.71    29680.27    802.54 o 
   2   2   2      935.91      928.15     40.01 o 
   3   2   2     4557.35     5098.58    275.48 o 
   4   2   2       24.27       13.74     16.74 o 
   5   2   2     1425.97     1483.44     85.67 o 
   6   2   2       14.61       33.72     40.04 o 
   7   2   2       41.36       22.66     41.80 o 
   8   2   2       97.48       90.35     60.03 o 
   9   2   2        3.55       26.89     38.31 o 
 -10   3   2      307.03      426.58    109.04 o 
  -9   3   2       41.56       25.99     37.71 o 
  -8   3   2       43.08        9.91     29.70 o 
  -7   3   2        0.51        2.89     22.39 o 
  -6   3   2       13.43       10.72     19.19 o 
  -5   3   2        1.55       10.14     16.76 o 
  -4   3   2      123.32       97.65     24.63 o 
  -3   3   2     5487.57     5698.04    201.07 o 
  -2   3   2    19615.52    20231.78    365.48 o 
  -1   3   2     1251.02     1215.39     44.82 o 
   0   3   2     2703.07     2850.23     87.95 o 
   1   3   2        0.92        7.22     10.64 o 
   2   3   2     7725.06     7143.40    231.05 o 
   3   3   2      385.79      411.35     40.40 o 
   4   3   2     4766.70     5360.11    205.88 o 
   5   3   2     1073.11     1106.45    121.37 o 
   6   3   2        5.10       -4.37     35.55 o 
   7   3   2       28.95       11.45     39.28 o 
   8   3   2        0.17        3.52     43.69 o 
 -10   4   2       45.62       60.80     44.94 o 
  -9   4   2       12.62        3.84     35.63 o 
  -8   4   2      115.97      141.81     46.63 o 
  -7   4   2       12.11       10.53     25.66 o 
  -6   4   2       12.25       13.29     22.06 o 
  -5   4   2      536.23      540.77     54.73 o 
  -4   4   2       45.48       31.91     20.77 o 
  -3   4   2     3833.33     3618.76    145.80 o 
  -2   4   2      275.05      235.62     22.77 o 
  -1   4   2     7244.19     6871.59    257.30 o 
   0   4   2     1437.69     1394.55    101.44 o 
   1   4   2     3667.75     4063.38    222.30 o 
   2   4   2      122.68      113.56     43.75 o 
   3   4   2     8255.09     9103.36    464.72 o 
   4   4   2     1349.46     1391.56     86.37 o 
   5   4   2     1045.35     1095.36    124.90 o 
   6   4   2      155.95      116.51     61.89 o 
   7   4   2      378.27      317.39     88.59 o 
   8   4   2        5.64        0.85     49.40 o 
  -9   5   2      149.75      158.58     52.88 o 
  -8   5   2      102.80       91.00     40.25 o 
  -7   5   2      278.65      245.96     53.58 o 
  -6   5   2      468.47      417.54     54.72 o 
  -5   5   2      203.80      161.57     36.51 o 
  -4   5   2       71.80       61.05     24.40 o 
  -3   5   2       74.13       62.08     15.88 o 
  -2   5   2     1384.07     1301.53     76.14 o 
  -1   5   2     2819.15     2891.44    125.37 o 
   0   5   2       33.86       32.45     23.67 o 
   1   5   2      324.58      252.07     57.30 o 
   2   5   2      601.58      511.47     76.17 o 
   3   5   2     2914.31     2986.32    191.57 o 
   4   5   2      721.43      804.40     69.81 o 
   5   5   2     1331.61     1500.22    156.74 o 
   6   5   2       35.74      110.53     62.71 o 
   7   5   2       62.07       53.87     57.66 o 
   8   5   2      145.70        4.34     29.26 o 
  -9   6   2       49.68       47.30     42.59 o 
  -8   6   2        5.30        9.78     34.01 o 
  -7   6   2      556.31      558.43     69.07 o 
  -6   6   2      133.27      122.69     38.30 o 
  -5   6   2       30.61       38.19     26.98 o 
  -4   6   2      685.01      625.37     42.15 o 
  -3   6   2      384.00      337.76     33.67 o 
  -2   6   2     2108.94     1995.91    105.40 o 
  -1   6   2     1401.97     1408.10    115.05 o 
   0   6   2       34.75       13.55     23.91 o 
   1   6   2     1980.78     2147.85    159.84 o 
   2   6   2      990.37     1046.02    116.39 o 
   3   6   2      586.60      647.51     98.98 o 
   4   6   2     1405.44     1668.70    107.80 o 
   5   6   2       56.85       38.40     48.88 o 
   6   6   2       21.48        3.58     52.44 o 
   7   6   2       25.41       74.37     64.92 o 
  -9   7   2      105.37      113.41     51.40 o 
  -8   7   2      255.67      233.28     61.84 o 
  -7   7   2      511.55      552.62     71.02 o 
  -6   7   2     1292.39     1236.63    152.42 o 
  -5   7   2      978.27      904.60     58.24 o 
  -4   7   2      397.03      364.86     37.82 o 
  -3   7   2      120.20      114.30     34.21 o 
  -2   7   2       94.91       86.28     39.53 o 
  -1   7   2      148.55      146.62     46.82 o 
   0   7   2      109.58       87.41     42.17 o 
   1   7   2        5.63       -4.86     29.41 o 
   2   7   2      403.06      430.93     81.24 o 
   3   7   2      841.86      834.30    121.65 o 
   4   7   2       14.36       -7.26     37.85 o 
   5   7   2       64.19      111.29     67.57 o 
   6   7   2        2.88      -21.75     52.13 o 
  -8   8   2       96.41      103.63     47.40 o 
  -7   8   2      508.32      524.32     59.02 o 
  -6   8   2     2531.93     2830.63    117.89 o 
  -5   8   2      163.52      128.74     31.80 o 
  -4   8   2     1126.68     1107.41     91.90 o 
  -3   8   2      412.96      389.18     83.64 o 
  -2   8   2      316.15      269.69     69.57 o 
  -1   8   2      677.38      634.72     93.12 o 
   0   8   2      778.79      732.28     99.89 o 
   1   8   2       60.79       75.04     50.46 o 
   2   8   2      123.91      107.70     57.12 o 
   3   8   2        0.03      -19.72     41.80 o 
   4   8   2       34.88       44.02     55.99 o 
   5   8   2       16.32        4.22     52.23 o 
   6   8   2        1.48        7.66     33.84 o 
  -8   9   2       83.95      107.51     44.22 o 
  -7   9   2      688.71      666.57     68.93 o 
  -6   9   2        1.47       -9.66     26.42 o 
  -5   9   2     2259.89     2397.37    119.65 o 
  -4   9   2      228.54      245.97     79.29 o 
  -3   9   2     1379.69     1348.83    141.06 o 
  -2   9   2      105.39      185.63     67.75 o 
  -1   9   2     1455.24     1286.64    138.63 o 
   0   9   2      573.01      599.63     95.76 o 
   1   9   2       40.88       53.53     50.13 o 
   2   9   2       55.47       23.91     50.43 o 
   3   9   2       42.81       61.25     60.09 o 
   4   9   2      143.55      118.30     74.46 o 
   5   9   2       24.80       11.12     36.58 o 
  -7  10   2       23.55       23.07     41.24 o 
  -6  10   2      907.80     1010.29    150.17 o 
  -5  10   2       59.40       38.74     60.34 o 
  -4  10   2      832.01      952.24    135.99 o 
  -3  10   2      102.10       58.70     57.85 o 
  -2  10   2     1715.20     1673.51    169.71 o 
  -1  10   2      194.66      207.32     73.70 o 
   0  10   2     1354.21     1401.72    155.67 o 
   1  10   2      492.55      486.98    108.67 o 
   2  10   2        7.37       18.11     52.62 o 
   3  10   2       29.65       66.41     68.11 o 
   4  10   2       56.32      -11.00     32.14 o 
  -6  11   2      125.65      120.70     89.72 o 
  -5  11   2        5.03      -13.06     61.16 o 
  -4  11   2        1.98        6.74     58.18 o 
  -3  11   2      105.73      122.53     73.95 o 
  -2  11   2       98.56       38.80     48.94 o 
   0  11   2      666.33      616.52    110.86 o 
   1  11   2       63.73       28.92     55.54 o 
   2  11   2       20.98       -2.73     38.19 o 
  -3  12   2        5.92       -7.63     55.48 o 
  -1  12   2      221.55       45.24     37.67 o 
   0  12   2        2.53       12.94     38.52 o 
   0 -12   3        4.77      -46.42     48.49 o 
   1 -12   3       98.12       74.19     58.94 o 
   2 -12   3      125.23       37.64     44.87 o 
  -3 -11   3      836.47      988.93    112.11 o 
  -2 -11   3       81.59       77.71     60.79 o 
  -1 -11   3      239.16      259.52     90.05 o 
   0 -11   3        9.88       33.69     48.97 o 
   1 -11   3      283.71      356.92     97.34 o 
   2 -11   3       74.31      107.85     62.40 o 
   3 -11   3      230.56      195.56     77.53 o 
   4 -11   3       26.43       82.12     68.87 o 
   5 -11   3       59.38        0.91     19.05 o 
  -4 -10   3      400.20      607.54     92.49 o 
  -3 -10   3      313.84      338.02     72.50 o 
  -2 -10   3      131.76      112.65     63.10 o 
  -1 -10   3       58.73       98.98     59.30 o 
   0 -10   3     1164.08     1390.79    148.50 o 
   1 -10   3      128.23      141.30     64.59 o 
   2 -10   3     1220.11     1307.60    146.47 o 
   3 -10   3      561.97      545.86    105.85 o 
   4 -10   3        1.09       12.22     30.42 o 
   5 -10   3        0.44       -6.10     26.58 o 
   6 -10   3       36.50       15.31     22.50 o 
  -5  -9   3      113.50      159.53     55.77 o 
  -4  -9   3       63.03       26.09     39.60 o 
  -3  -9   3      447.99      686.58     82.63 o 
  -2  -9   3      912.32      968.61    123.17 o 
  -1  -9   3      204.08      127.54     58.00 o 
   0  -9   3        7.57       -6.59     34.27 o 
   1  -9   3     2696.32     2857.41    207.72 o 
   2  -9   3      974.70     1078.53    125.60 o 
   3  -9   3      762.34      681.63    105.97 o 
   4  -9   3      818.31      883.63     70.98 o 
   5  -9   3      163.01      165.76     43.67 o 
   6  -9   3       21.81       34.01     37.10 o 
   7  -9   3      155.64      119.98     75.28 o 
  -6  -8   3        3.11       10.96     41.41 o 
  -5  -8   3       10.93       13.10     37.02 o 
  -4  -8   3      124.40      126.88     47.00 o 
  -3  -8   3      537.19      639.41     80.19 o 
  -2  -8   3       32.70       20.66     35.42 o 
  -1  -8   3        6.89       -8.66     30.53 o 
   0  -8   3      270.69      241.04     65.26 o 
   1  -8   3     1256.37     1268.90    121.28 o 
   2  -8   3      466.10      450.76     83.49 o 
   3  -8   3     2517.91     2807.78    119.82 o 
   4  -8   3       62.17       28.50     27.86 o 
   5  -8   3      317.94      369.19     89.59 o 
   6  -8   3      540.82      411.18     97.43 o 
   7  -8   3      343.36      383.44    104.39 o 
  -7  -7   3       32.58       63.62     57.12 o 
  -6  -7   3      169.81      251.65     59.85 o 
  -5  -7   3      375.62      502.28     73.75 o 
  -4  -7   3      997.87      959.94     86.92 o 
  -3  -7   3      279.80      221.06     47.02 o 
  -2  -7   3       33.59       14.22     27.04 o 
  -1  -7   3      134.72      184.60     51.89 o 
   0  -7   3      869.70      856.44     92.75 o 
   1  -7   3     1168.04      988.69     99.68 o 
   2  -7   3     5248.42     5407.75    173.63 o 
   3  -7   3       87.74      102.11     28.68 o 
   4  -7   3      703.21      652.59     91.14 o 
   5  -7   3       37.89       44.66     43.48 o 
   6  -7   3      386.28      405.68     96.98 o 
   7  -7   3      232.78      326.45     94.94 o 
  -8  -6   3       47.45       74.19     60.52 o 
  -7  -6   3      305.52      422.47     77.71 o 
  -6  -6   3        0.07        8.04     33.35 o 
  -5  -6   3       66.76       46.33     33.20 o 
  -4  -6   3       44.14       37.82     26.23 o 
  -3  -6   3      154.84      197.00     42.24 o 
  -2  -6   3       14.53       19.81     28.59 o 
  -1  -6   3        6.71       13.94     24.09 o 
   0  -6   3     2487.84     2300.06    150.08 o 
   1  -6   3     5725.10     6491.02    322.68 o 
   2  -6   3      364.18      302.17     35.32 o 
   3  -6   3     1200.87      980.92     96.16 o 
   4  -6   3       14.53        9.75     27.92 o 
   5  -6   3     1874.35     1645.26    146.50 o 
   6  -6   3        8.02       16.04     41.56 o 
   7  -6   3      959.32     1007.04    134.83 o 
   8  -6   3      177.72      162.42     73.92 o 
  -8  -5   3     1063.59     1002.97    122.77 o 
  -7  -5   3       69.31      102.88     44.78 o 
  -6  -5   3      534.18      740.74    128.76 o 
  -5  -5   3        0.02       -7.48     20.99 o 
  -4  -5   3      539.68      511.84    104.44 o 
  -3  -5   3     1126.81     1226.26     81.55 o 
  -2  -5   3     2066.26     1980.09    134.86 o 
  -1  -5   3      248.79      218.96     46.76 o 
   0  -5   3     1107.50     1012.51     83.18 o 
   1  -5   3       10.22       15.83     12.65 o 
   2  -5   3     4156.39     4248.07    223.91 o 
   3  -5   3      694.36      668.81     75.50 o 
   4  -5   3      827.68      782.90     49.04 o 
   5  -5   3        0.42       -3.34     31.66 o 
   6  -5   3     1591.56     1701.01    159.65 o 
   7  -5   3      442.37      392.80     97.46 o 
   8  -5   3      506.40      505.33    116.45 o 
  -9  -4   3      192.86      319.79     84.46 o 
  -8  -4   3      167.42      158.15     52.49 o 
  -7  -4   3      713.78      842.51    267.13 o 
  -6  -4   3      543.62      619.31     68.84 o 
  -5  -4   3     1288.39     1492.01     96.57 o 
  -4  -4   3      122.04      102.48     30.32 o 
  -3  -4   3     5255.08     5109.27    197.96 o 
  -2  -4   3     2432.59     2503.76    111.63 o 
  -1  -4   3      277.81      248.91     40.77 o 
   0  -4   3      303.13      274.92     40.74 o 
   2  -4   3      404.29      351.11     48.88 o 
   3  -4   3      424.01      399.72     57.60 o 
   4  -4   3       93.52      105.96     22.26 o 
   5  -4   3     2511.28     2397.30    100.16 o 
   6  -4   3      584.03      603.25     65.39 o 
   7  -4   3     1610.76     1647.07    111.80 o 
   8  -4   3      396.83      360.75    103.14 o 
   9  -4   3       89.11        5.04     34.00 o 
  -9  -3   3        0.20       38.40     46.45 o 
  -8  -3   3      646.31      852.26    188.44 o 
  -7  -3   3      342.28      309.47    114.29 o 
  -6  -3   3     1235.80     1060.68    244.16 o 
  -5  -3   3      327.75      376.66     51.16 o 
  -4  -3   3     2474.04     2639.53    123.86 o 
  -3  -3   3      448.66      313.64     73.84 o 
  -2  -3   3     7900.61     8597.48    281.90 o 
  -1  -3   3     6588.80     6731.12    293.66 o 
   0  -3   3     1001.86     1016.82     39.30 o 
   1  -3   3        1.71       16.31     13.67 o 
   2  -3   3     4701.57     4703.73    228.44 o 
   3  -3   3        8.74       26.28     11.64 o 
   4  -3   3       12.65       11.57     12.21 o 
   5  -3   3      369.19      353.13     32.30 o 
   6  -3   3      518.52      531.26     57.34 o 
   7  -3   3      491.17      541.12     98.86 o 
   8  -3   3       67.37       48.03     53.84 o 
   9  -3   3       70.81      -12.79     40.04 o 
  -9  -2   3      302.91      233.69     74.52 o 
  -8  -2   3      658.13      797.15    142.35 o 
  -7  -2   3        9.61       31.88     28.67 o 
  -6  -2   3       14.58      -16.19     19.20 o 
  -5  -2   3      735.69      652.99    237.76 o 
  -4  -2   3     1254.14     1178.75     72.34 o 
  -3  -2   3    11296.58    13486.24    425.49 o 
  -2  -2   3    15222.74    15348.02    468.99 o 
  -1  -2   3     2957.62     2956.32    105.00 o 
   0  -2   3     6008.12     6038.25    255.14 o 
   1  -2   3      717.86      714.02     53.26 o 
   2  -2   3       48.47       46.55     12.61 o 
   3  -2   3     3524.03     3539.26    123.28 o 
   4  -2   3      628.14      573.61     34.81 o 
   5  -2   3      265.74      242.85     27.92 o 
   6  -2   3      273.75      251.52     31.37 o 
   7  -2   3        2.01       -4.13     41.38 o 
   8  -2   3      175.12      175.00     79.05 o 
   9  -2   3        3.01       -4.07     49.89 o 
 -10  -1   3        0.25      -42.17     42.17 o 
  -9  -1   3       13.51       -3.33     36.39 o 
  -8  -1   3       99.97      113.12     43.22 o 
  -7  -1   3      211.23      261.88     52.60 o 
  -6  -1   3        9.40       18.69     19.98 o 
  -5  -1   3      122.34       97.18     51.22 o 
  -3  -1   3     6321.67     5537.73    447.33 o 
  -2  -1   3     2361.96     2474.73     93.31 o 
  -1  -1   3    15893.43    17403.99    513.60 o 
   0  -1   3       64.12       82.04     11.68 o 
   1  -1   3     4726.57     5156.95    226.55 o 
   2  -1   3     2807.96     2748.53     96.65 o 
   3  -1   3     8440.73     8365.32    250.27 o 
   4  -1   3       14.41       12.43     10.78 o 
   5  -1   3      585.14      602.80     41.21 o 
   6  -1   3       34.80       22.39     21.56 o 
   7  -1   3       11.33       -3.77     43.60 o 
   8  -1   3        4.60        2.49     44.17 o 
   9  -1   3        8.83      -25.61     49.10 o 
 -10   0   3       14.45       59.30     57.54 o 
  -9   0   3       20.72       53.13     39.43 o 
  -8   0   3        1.30      -25.31     25.31 o 
  -7   0   3      634.18      687.72     68.53 o 
  -6   0   3      118.31      163.14     37.28 o 
  -5   0   3     1340.48     1310.18     79.28 o 
  -4   0   3     3155.66     1906.42    164.97 o 
  -3   0   3      538.36      388.87    135.33 o 
  -1   0   3      411.60      288.59     40.10 o 
   0   0   3     5367.29     5401.34    155.43 o 
   1   0   3    25686.93    27049.61    987.88 o 
   2   0   3    22846.54    21993.65    597.62 o 
   3   0   3      148.97      150.51     16.59 o 
   4   0   3     5926.34     5827.88    225.33 o 
   5   0   3      194.04      162.47     32.43 o 
   6   0   3      380.41      375.86    102.86 o 
   7   0   3      201.72      156.95     64.07 o 
   8   0   3      319.27      376.82    100.23 o 
   9   0   3        6.44       -6.74     45.63 o 
 -10   1   3       69.63       46.45     58.00 o 
  -9   1   3        2.83       58.47     39.51 o 
  -8   1   3      314.35      305.22     58.91 o 
  -7   1   3      619.59      778.83     71.61 o 
  -6   1   3       10.42        1.97     19.48 o 
  -5   1   3      122.07      155.71     31.50 o 
  -4   1   3      377.99      385.03     40.21 o 
  -3   1   3     8758.48     9452.95    394.10 o 
  -2   1   3      822.29      864.82     43.64 o 
  -1   1   3      181.95      171.96     13.41 o 
   0   1   3     3741.82     4184.18    108.74 o 
   1   1   3       78.73       86.77     10.14 o 
   2   1   3       34.85       28.09     13.90 o 
   3   1   3     7427.07     7164.92    240.18 o 
   4   1   3      365.61      355.13     25.90 o 
   5   1   3      769.81      781.64     95.05 o 
   6   1   3        0.13       19.57     32.78 o 
   7   1   3      387.53      386.45     87.95 o 
   8   1   3        2.52       30.93     51.59 o 
   9   1   3        3.21        7.02     32.60 o 
 -10   2   3      118.78      126.35     52.77 o 
  -9   2   3       17.23      -19.52     29.37 o 
  -8   2   3      360.56      459.66     65.70 o 
  -7   2   3        9.34       -3.13     23.85 o 
  -6   2   3      984.44     1023.34     93.35 o 
  -5   2   3      618.38      614.97     53.48 o 
  -4   2   3     4197.18     4627.96    173.92 o 
  -3   2   3     5648.33     6167.27    156.55 o 
  -2   2   3       24.69       28.05      6.87 o 
  -1   2   3        1.36        0.47      4.86 o 
   0   2   3     8025.15     9031.51    220.68 o 
   1   2   3     1890.98     2016.52     83.93 o 
   2   2   3    16831.77    18167.54    655.06 o 
   3   2   3     5622.58     5679.57    260.24 o 
   4   2   3      179.95      159.78     22.84 o 
   5   2   3        7.14       26.77     35.21 o 
   6   2   3      794.90      794.89    104.60 o 
   7   2   3       51.09       37.37     45.30 o 
   8   2   3      333.56      383.65    100.93 o 
 -10   3   3        1.44       37.19     43.14 o 
  -9   3   3      397.69      506.19     76.48 o 
  -8   3   3       49.14       29.85     30.00 o 
  -7   3   3     1927.99     1981.73    119.68 o 
  -6   3   3      664.83      756.92     66.22 o 
  -5   3   3      747.66      788.71     62.25 o 
  -4   3   3      577.57      655.08     65.15 o 
  -3   3   3      292.84      266.79     20.59 o 
  -2   3   3      982.84      991.71     31.82 o 
  -1   3   3        4.56        2.30      6.73 o 
   0   3   3      706.41      731.80     36.25 o 
   1   3   3      813.92      600.68     44.60 o 
   2   3   3     1710.70     1614.28     82.85 o 
   3   3   3      543.46      551.27     36.49 o 
   4   3   3     1350.72     1562.47    142.03 o 
   5   3   3      713.72      681.57     96.76 o 
   6   3   3      150.45       54.26     47.73 o 
   7   3   3      282.07      308.03     84.06 o 
 -10   4   3       12.91       20.14     40.55 o 
  -9   4   3        3.62       22.21     35.76 o 
  -8   4   3     1950.40     2215.01    138.15 o 
  -7   4   3      807.44      827.29     77.70 o 
  -6   4   3      708.69      692.20     65.52 o 
  -5   4   3     1097.36     1007.12    123.26 o 
  -4   4   3      325.62      351.52     42.23 o 
  -3   4   3        3.56       10.81     10.49 o 
  -2   4   3     5250.85     5316.35    143.66 o 
  -1   4   3     1175.34      998.69     45.16 o 
   0   4   3      364.02      357.30     28.40 o 
   1   4   3      196.07      202.81     50.25 o 
   2   4   3     2367.50     2093.52    100.92 o 
   3   4   3     1505.82     1692.37     90.65 o 
   4   4   3       27.32       47.44     23.16 o 
   5   4   3      115.60       97.86     55.63 o 
   6   4   3      423.13      426.00     99.16 o 
   7   4   3      448.40      407.53    101.14 o 
   8   4   3       30.92      -15.86     34.21 o 
  -9   5   3      340.60      429.13     77.92 o 
  -8   5   3      680.82      782.79     84.35 o 
  -7   5   3     1514.60     1318.80    100.88 o 
  -6   5   3     4861.80     4789.92    207.88 o 
  -5   5   3      468.84      426.76     51.13 o 
  -4   5   3      716.68      618.57     47.21 o 
  -3   5   3     2794.69     2750.18     87.69 o 
  -2   5   3     3731.33     3611.74    155.84 o 
  -1   5   3      325.05      284.29     50.52 o 
   0   5   3      631.46      533.55     68.97 o 
   1   5   3        1.44       15.40     23.91 o 
   2   5   3      257.71      224.64     63.28 o 
   3   5   3        0.92        0.14     21.08 o 
   4   5   3        1.71        6.44     42.41 o 
   5   5   3      117.09      157.71     67.23 o 
   6   5   3      629.25      603.98    110.01 o 
   7   5   3       45.48      131.06     69.45 o 
  -9   6   3       34.04       19.16     44.25 o 
  -8   6   3      562.93      499.95     76.36 o 
  -7   6   3     2767.40     2831.41    158.54 o 
  -6   6   3      163.64      169.49     45.09 o 
  -5   6   3     1994.02     2109.20     86.01 o 
  -4   6   3      646.59      510.93     38.52 o 
  -3   6   3     1496.43     1303.16     84.74 o 
  -2   6   3      953.78      824.33     63.81 o 
  -1   6   3     7978.11     7904.53    384.62 o 
   0   6   3      973.68      879.62     93.18 o 
   1   6   3      302.59      296.28     69.39 o 
   2   6   3        1.08        0.85     34.27 o 
   3   6   3        4.28       -4.95     37.19 o 
   4   6   3        8.54       42.78     49.55 o 
   5   6   3       21.00       55.26     59.46 o 
   6   6   3      135.23      153.94     74.89 o 
  -9   7   3       89.27       80.27     45.83 o 
  -8   7   3      456.15      427.73     74.99 o 
  -7   7   3       34.29       46.16     31.99 o 
  -6   7   3      561.63      636.40     53.72 o 
  -5   7   3      162.19      147.11     29.73 o 
  -4   7   3     2635.46     2702.19     99.79 o 
  -3   7   3      215.99      193.30     41.65 o 
  -2   7   3     8100.78     7750.92    342.50 o 
  -1   7   3      681.02      577.82     78.32 o 
   0   7   3      918.54      841.07     98.16 o 
   1   7   3        4.70       16.44     35.76 o 
   2   7   3      459.39      354.85     87.04 o 
   3   7   3      193.03      265.74     84.64 o 
   4   7   3      124.62      158.56     75.92 o 
   5   7   3      107.54      123.92     72.64 o 
   6   7   3      105.49       77.65     66.20 o 
  -8   8   3       10.17       40.11     33.52 o 
  -7   8   3      192.19      174.87     40.90 o 
  -6   8   3       95.74       72.85     30.31 o 
  -5   8   3       64.46       72.32     27.13 o 
  -4   8   3      675.42      754.49     78.16 o 
  -3   8   3     3466.64     3315.31    166.61 o 
  -2   8   3      144.96      113.38     52.32 o 
  -1   8   3     1957.18     1855.74    158.32 o 
   0   8   3      228.82      170.07     62.77 o 
   1   8   3      504.18      496.85     95.64 o 
   2   8   3       34.01       80.02     54.35 o 
   3   8   3     1057.68     1121.67    150.75 o 
   4   8   3       79.13       49.43     60.12 o 
   5   8   3       12.76       -0.06     53.93 o 
  -8   9   3       38.91       60.49     37.65 o 
  -7   9   3       51.44       25.64     32.08 o 
  -6   9   3       20.44        3.32     28.13 o 
  -5   9   3        4.13      -26.36     26.36 o 
  -4   9   3        7.94       13.73     49.43 o 
  -3   9   3      108.68       64.89     50.55 o 
  -2   9   3      497.68      515.42     97.37 o 
  -1   9   3      423.48      481.27     92.09 o 
   0   9   3      642.14      616.28    107.64 o 
   1   9   3       14.70       19.32     44.48 o 
   2   9   3      898.96      655.69    117.54 o 
   3   9   3      340.84      425.15    115.66 o 
   4   9   3      149.99       67.14     69.12 o 
  -7  10   3      234.57      243.39     54.18 o 
  -6  10   3       29.05       -5.26     60.03 o 
  -5  10   3        6.55      -30.87     51.25 o 
  -4  10   3      236.97      162.05     77.02 o 
  -3  10   3      873.04      893.60    130.64 o 
  -2  10   3      236.26      233.87     79.08 o 
  -1  10   3        7.33      -21.39     40.35 o 
   0  10   3        7.03      -34.27     43.84 o 
   1  10   3      216.30      200.85     83.18 o 
   2  10   3       38.55       97.28     63.77 o 
  -5  11   3       93.11      120.67     79.60 o 
  -4  11   3      163.66      158.77     80.94 o 
  -3  11   3       70.43      113.47     70.33 o 
  -2  11   3       61.14       25.22     56.60 o 
  -1  11   3       68.59       89.75     69.82 o 
   0  11   3        5.70      -15.59     44.33 o 
   2  11   3       85.64        0.91     35.52 o 
  -3  12   3       49.43       31.69     75.25 o 
  -2  12   3      101.84      153.82     82.64 o 
  -1  12   3        0.50      -15.13     62.13 o 
   1 -12   4      620.76      634.42    134.80 o 
  -3 -11   4        1.44       -5.51     44.81 o 
  -2 -11   4       68.70       47.71     46.35 o 
  -1 -11   4       27.18       35.24     56.36 o 
   0 -11   4      691.50      736.23    119.82 o 
   1 -11   4      808.24     1007.07    133.25 o 
   2 -11   4       63.32       36.34     58.00 o 
   3 -11   4      156.99      189.70     82.73 o 
   4 -11   4      370.66       97.28     69.06 o 
  -4 -10   4       24.07       14.30     44.94 o 
  -3 -10   4        4.86      -26.13     52.97 o 
  -2 -10   4        0.54       -8.72     47.82 o 
  -1 -10   4      315.41      306.33     87.47 o 
   0 -10   4      848.74      934.04    122.28 o 
   1 -10   4        7.46       40.13     47.64 o 
   2 -10   4      673.66      634.66    105.27 o 
   3 -10   4       16.85       48.37     54.72 o 
   4 -10   4      203.84      206.57     51.21 o 
   5 -10   4      486.11      354.43     79.17 o 
  -5  -9   4        2.36      -10.92     37.96 o 
  -4  -9   4       59.91       68.15     44.57 o 
  -3  -9   4      189.14      165.25     49.58 o 
  -2  -9   4      180.71      178.52     64.47 o 
  -1  -9   4      191.81      188.12     64.13 o 
   0  -9   4       75.61       84.95     48.79 o 
   1  -9   4     1224.23     1198.41    129.33 o 
   2  -9   4        2.46       -2.28     33.57 o 
   3  -9   4      115.78      135.50     36.88 o 
   4  -9   4      309.51      304.38     53.70 o 
   5  -9   4      812.16      831.88     78.51 o 
  -6  -8   4      115.28      146.40     53.46 o 
  -5  -8   4      400.73      423.23     74.85 o 
  -4  -8   4     1233.10     1373.88    155.11 o 
  -3  -8   4        0.70      -13.51     26.22 o 
  -2  -8   4      115.15       75.28     45.51 o 
  -1  -8   4      194.23      179.55     56.75 o 
   0  -8   4      651.18      642.89     89.65 o 
   1  -8   4        2.02       17.77     32.99 o 
   2  -8   4       48.31       90.93     46.88 o 
   3  -8   4      254.95      244.88     42.29 o 
   4  -8   4     1006.22     1157.78     80.56 o 
   5  -8   4        5.89       -2.49     43.08 o 
   6  -8   4     1355.22     1278.07    152.33 o 
   7  -8   4      299.69      276.53     96.89 o 
  -7  -7   4      363.49      543.89     81.16 o 
  -6  -7   4        6.31       -5.89     33.19 o 
  -5  -7   4      419.47      540.28     74.19 o 
  -4  -7   4      579.57      507.26     66.01 o 
  -3  -7   4     2040.62     2306.75    130.39 o 
  -2  -7   4       39.53       87.56     40.38 o 
  -1  -7   4      327.44      332.92     62.04 o 
   0  -7   4       11.45        9.45     26.95 o 
   1  -7   4      298.79      250.64     61.55 o 
   2  -7   4        9.88       -3.38     16.66 o 
   3  -7   4       41.01       47.38     24.83 o 
   4  -7   4      308.72      239.07     67.26 o 
   5  -7   4     2282.43     1802.12    161.69 o 
   6  -7   4       83.79       29.14     48.03 o 
   7  -7   4      505.63      504.17    117.48 o 
   8  -7   4        0.75       17.92     63.22 o 
  -8  -6   4       21.64       89.29     60.25 o 
  -7  -6   4       54.76       59.69     41.95 o 
  -6  -6   4      353.74      416.19     69.22 o 
  -5  -6   4        6.70       10.94     28.13 o 
  -4  -6   4     3843.94     4248.82    258.33 o 
  -3  -6   4     1652.44     1766.11    105.27 o 
  -2  -6   4      961.84      967.61     78.41 o 
  -1  -6   4       10.65       24.58     25.22 o 
   0  -6   4     1413.14     1322.10    106.52 o 
   1  -6   4      323.88      333.95     36.52 o 
   2  -6   4     1531.16     1553.61     73.96 o 
   3  -6   4      774.24      682.54     82.88 o 
   4  -6   4      438.29      429.47     75.16 o 
   5  -6   4       98.69       76.04     52.77 o 
   6  -6   4      298.53      238.13     81.30 o 
   7  -6   4      176.37      169.83     75.71 o 
   8  -6   4        3.50       30.56     64.29 o 
  -8  -5   4       29.71       83.93     43.19 o 
  -7  -5   4       63.21       93.91     43.24 o 
  -6  -5   4       72.70       83.64     38.98 o 
  -5  -5   4     2128.90     2771.93    144.60 o 
  -4  -5   4     1118.16     1041.58     78.67 o 
  -3  -5   4     2095.78     2105.78    110.89 o 
  -2  -5   4     2738.84     2954.47    131.55 o 
  -1  -5   4     1374.00     1522.55    108.22 o 
   0  -5   4       49.38       67.32     27.95 o 
   1  -5   4     8845.44     9495.34    250.85 o 
   2  -5   4     1536.48     1393.64    106.94 o 
   3  -5   4      877.46      857.57     88.07 o 
   4  -5   4        3.81       -0.87     12.38 o 
   5  -5   4      167.58      212.24     65.78 o 
   6  -5   4      734.19      680.17    108.25 o 
   7  -5   4       31.34       -3.83     49.28 o 
   8  -5   4       79.94       93.15     75.41 o 
  -9  -4   4       63.97       35.09     51.53 o 
  -8  -4   4       22.34       11.92     36.37 o 
  -7  -4   4       47.48       33.09     34.12 o 
  -6  -4   4       81.64       92.27     35.96 o 
  -5  -4   4      120.88       93.82     35.93 o 
  -4  -4   4     2432.81     2619.57    127.40 o 
  -3  -4   4     5086.88     5224.31    229.27 o 
  -2  -4   4      860.01      873.36     57.52 o 
  -1  -4   4      639.08      653.95     59.27 o 
   0  -4   4     7863.06     8583.40    218.37 o 
   1  -4   4     8410.39     8320.69    368.98 o 
   2  -4   4     1286.92     1200.48     93.57 o 
   3  -4   4     3117.26     3038.60    181.25 o 
   4  -4   4       16.11        8.48     14.72 o 
   5  -4   4       40.28       31.27     19.49 o 
   6  -4   4      767.97      584.81     95.76 o 
   7  -4   4      529.42      542.76    116.21 o 
   8  -4   4       12.55       26.64     58.30 o 
   9  -4   4       36.12       22.54     41.41 o 
  -9  -3   4       92.49      101.47     56.60 o 
  -8  -3   4      122.18       89.50     42.91 o 
  -7  -3   4        9.05       30.57     30.09 o 
  -6  -3   4       63.92       88.76     34.97 o 
  -5  -3   4      439.75      446.71     49.93 o 
  -4  -3   4     2301.75     2605.30    170.76 o 
  -3  -3   4      230.87      314.87     35.93 o 
  -2  -3   4      346.75      444.91     37.54 o 
  -1  -3   4     3180.07     3268.80    122.01 o 
   0  -3   4     2913.14     2949.21    125.66 o 
   1  -3   4     5163.52     5098.83    236.46 o 
   2  -3   4    11000.24    11016.80    476.71 o 
   3  -3   4       51.28       64.16     17.21 o 
   4  -3   4     1349.44     1249.92     67.24 o 
   5  -3   4      550.33      570.42     49.28 o 
   6  -3   4       74.21       98.68     53.65 o 
   7  -3   4      711.30      788.36    119.12 o 
   8  -3   4       80.09       31.69     52.80 o 
   9  -3   4       23.55      -28.86     28.86 o 
  -9  -2   4       21.06       10.26     39.70 o 
  -8  -2   4      361.89      421.00     67.05 o 
  -7  -2   4       10.71       33.38     29.12 o 
  -6  -2   4      222.02      115.14     65.14 o 
  -5  -2   4     1817.36     1468.33    337.25 o 
  -4  -2   4        0.01        9.78     15.42 o 
  -3  -2   4     2337.39     2807.84    116.04 o 
  -2  -2   4        1.51        1.04      9.28 o 
  -1  -2   4     4513.37     4726.74    156.65 o 
   0  -2   4     2080.36     2100.44     80.67 o 
   1  -2   4    18667.63    18644.80    751.33 o 
   2  -2   4     2715.74     2804.38    101.53 o 
   3  -2   4     2642.61     2377.18     95.85 o 
   4  -2   4       28.94       21.68     22.45 o 
   5  -2   4     1835.98     1706.41     88.76 o 
   6  -2   4       75.70       65.97     27.92 o 
   7  -2   4      896.71     1008.74    132.77 o 
   8  -2   4       57.35       40.29     56.42 o 
   9  -2   4       23.57        4.50     31.87 o 
 -10  -1   4      165.14      197.11     80.24 o 
  -9  -1   4       48.86       48.93     38.70 o 
  -8  -1   4      826.21     1121.43     97.18 o 
  -7  -1   4       95.82      118.53     40.14 o 
  -6  -1   4      232.55      147.95     35.27 o 
  -5  -1   4        0.49       -4.91     13.76 o 
  -4  -1   4       93.83       72.48     53.97 o 
  -3  -1   4      317.25      270.86     39.81 o 
  -2  -1   4       53.50       43.53     15.69 o 
  -1  -1   4     1412.96     1487.20     56.10 o 
   0  -1   4     5656.73     5743.80    181.50 o 
   1  -1   4       31.29       31.22     10.66 o 
   2  -1   4     5494.91     5411.37    171.55 o 
   3  -1   4       38.29       40.27     18.79 o 
   4  -1   4     1133.15     1053.71     62.96 o 
   5  -1   4       43.85       74.83     24.28 o 
   6  -1   4     1480.72     1679.22    230.85 o 
   7  -1   4      284.13      215.68     76.96 o 
   8  -1   4       62.68       58.03     59.64 o 
   9  -1   4        5.07        5.50     30.87 o 
 -10   0   4      193.01      197.60     80.42 o 
  -9   0   4      961.16     1156.16    104.24 o 
  -8   0   4        0.22        4.88     27.88 o 
  -7   0   4     2089.26     2523.88    153.26 o 
  -6   0   4      102.30       82.73     28.90 o 
  -5   0   4      474.90      416.70     44.12 o 
  -4   0   4     1083.38      833.51    235.13 o 
  -2   0   4       40.82       32.76     10.97 o 
  -1   0   4      563.52      343.25     48.55 o 
   0   0   4      796.34      870.80     33.60 o 
   1   0   4    16223.78    17373.09    727.84 o 
   2   0   4     6996.94     7107.26    395.84 o 
   3   0   4     1489.83     1473.28     72.06 o 
   4   0   4      175.76      163.70     31.15 o 
   5   0   4     1507.92     1346.93     92.42 o 
   6   0   4       78.02       74.07     29.42 o 
   7   0   4     1427.35     1345.34    147.68 o 
   8   0   4      410.94      403.19    109.19 o 
   9   0   4       17.22      -29.96     29.96 o 
 -10   1   4      116.38      167.50     56.56 o 
  -9   1   4       17.06       18.14     34.42 o 
  -8   1   4     1120.98     1505.91    109.17 o 
  -7   1   4      787.89      944.69     78.89 o 
  -6   1   4      953.80     1016.06     74.55 o 
  -5   1   4      116.93      134.01     29.67 o 
  -4   1   4     9081.62    10891.09    470.25 o 
  -3   1   4      724.19      736.43     44.87 o 
  -2   1   4     4963.64     5181.49    196.40 o 
  -1   1   4     2077.23     2185.37     65.11 o 
   0   1   4     9460.70     9416.42    401.43 o 
   1   1   4      723.62      773.48     32.33 o 
   2   1   4      189.75      171.64     27.41 o 
   3   1   4       93.65      111.91     25.26 o 
   4   1   4     2500.72     2419.45    109.34 o 
   5   1   4      515.65      483.58     49.80 o 
   6   1   4     1322.75     1265.60    102.02 o 
   7   1   4      589.26      636.73    106.52 o 
   8   1   4       57.65       24.24     54.75 o 
 -10   2   4        9.18       11.38     40.84 o 
  -9   2   4     1231.02     1502.19    116.00 o 
  -8   2   4     1080.06     1271.54     99.80 o 
  -7   2   4      927.81     1046.64     98.71 o 
  -6   2   4      660.00      666.43     62.18 o 
  -5   2   4     2909.18     3187.21    139.94 o 
  -4   2   4      940.51      943.39     60.38 o 
  -3   2   4    14451.45    15657.31    370.74 o 
  -2   2   4    13597.68    14824.99    348.87 o 
  -1   2   4      191.87      199.77     18.18 o 
   0   2   4     3997.26     4467.92    167.99 o 
   1   2   4      638.64      611.43     31.73 o 
   2   2   4      578.36      587.90     49.72 o 
   3   2   4     1373.99     1514.83    150.51 o 
   4   2   4        3.95       10.47     18.84 o 
   5   2   4     1174.30     1183.39    161.11 o 
   6   2   4     1073.48      892.35    112.20 o 
   7   2   4      173.12      198.78     69.06 o 
   8   2   4      228.98      174.33     74.95 o 
 -10   3   4      238.21      280.66     73.70 o 
  -9   3   4      308.90      343.33     68.33 o 
  -8   3   4       91.16      104.12     40.66 o 
  -7   3   4      785.53      854.86     77.60 o 
  -6   3   4      492.78      495.24     58.59 o 
  -5   3   4      304.75      294.70     42.19 o 
  -4   3   4     4483.41     4782.68    132.03 o 
  -3   3   4     9529.03    10016.97    192.99 o 
  -2   3   4       45.84       68.33     13.71 o 
  -1   3   4     1875.51     1745.15     62.08 o 
   0   3   4      644.12      620.89     35.07 o 
   1   3   4      386.02      407.35     41.31 o 
   2   3   4     1589.35     1768.94     90.37 o 
   3   3   4     1036.22     1098.65     60.56 o 
   4   3   4      698.88      778.77     64.39 o 
   5   3   4      396.94      304.90     79.54 o 
   6   3   4       19.49       40.32     48.12 o 
   7   3   4      552.73      524.47     97.64 o 
   8   3   4        6.04       -1.64     33.33 o 
 -10   4   4        0.94      -13.21     40.20 o 
  -9   4   4       74.68       52.41     42.40 o 
  -8   4   4      376.36      337.51     64.40 o 
  -7   4   4       23.58        2.71     23.46 o 
  -6   4   4      459.63      400.47     64.01 o 
  -5   4   4     2830.04     2817.35    134.88 o 
  -4   4   4     7544.26     7472.43    248.25 o 
  -3   4   4       12.34        9.46      8.54 o 
  -2   4   4     9285.56     9395.78    237.83 o 
  -1   4   4      443.40      460.79     32.02 o 
   0   4   4     2517.86     2575.21     88.25 o 
   1   4   4     2102.08     2017.48    123.68 o 
   2   4   4     6414.92     6648.04    232.82 o 
   3   4   4       62.36       63.51     19.41 o 
   4   4   4      127.67      105.94     56.93 o 
   5   4   4        3.61      -10.18     39.16 o 
   6   4   4       85.50       74.19     55.29 o 
   7   4   4       64.16       13.28     49.31 o 
  -9   5   4       64.19       81.69     45.17 o 
  -8   5   4      281.57      296.95     62.14 o 
  -7   5   4      278.30      192.21     70.59 o 
  -6   5   4       55.15       46.88     29.03 o 
  -5   5   4      403.23      274.49     74.59 o 
  -4   5   4      630.04      670.33     40.33 o 
  -3   5   4     6040.99     6161.87    211.61 o 
  -2   5   4       15.31        9.44     11.17 o 
  -1   5   4     1182.92     1177.74     55.90 o 
   0   5   4      589.24      576.16     48.79 o 
   1   5   4     2174.63     2284.42    109.05 o 
   2   5   4      632.17      558.10     88.77 o 
   3   5   4     2204.85     2297.18    117.87 o 
   4   5   4      208.18      205.19     73.86 o 
   5   5   4       19.94       -2.92     40.25 o 
   6   5   4        1.36       26.86     52.83 o 
   7   5   4      136.44       12.30     45.15 o 
  -9   6   4        8.79       -2.15     38.30 o 
  -8   6   4       34.72       10.62     33.89 o 
  -7   6   4       11.81       11.86     30.19 o 
  -6   6   4       66.99       56.39     51.01 o 
  -5   6   4       69.34      107.14     25.04 o 
  -4   6   4     2144.29     2067.21     79.61 o 
  -3   6   4      337.71      309.28     47.61 o 
  -2   6   4      943.72      783.67     63.89 o 
  -1   6   4      137.75      132.85     32.29 o 
   0   6   4     2055.34     1942.33    148.26 o 
   1   6   4       16.53       21.84     29.32 o 
   2   6   4     2744.68     2633.22    207.08 o 
   3   6   4      416.72      307.73     88.96 o 
   4   6   4      311.37      317.21     94.52 o 
   5   6   4       30.78       19.17     47.30 o 
   6   6   4      264.36      192.74     87.77 o 
  -9   7   4      273.51      282.73     70.95 o 
  -8   7   4       53.57       51.73     39.39 o 
  -7   7   4      437.95      423.74     52.64 o 
  -6   7   4      426.17      400.89     47.96 o 
  -5   7   4      592.09      546.18     67.03 o 
  -4   7   4      133.11      123.35     38.50 o 
  -3   7   4      150.99      180.75     41.08 o 
  -2   7   4      994.88      965.21     75.79 o 
  -1   7   4      188.58      145.25     51.44 o 
   0   7   4       21.26        9.05     37.79 o 
   1   7   4     2784.76     2951.10    214.37 o 
   2   7   4     1095.62      982.50    129.61 o 
   3   7   4      579.79      474.86    111.47 o 
   4   7   4      486.60      406.74    103.84 o 
   5   7   4      109.05      143.73     76.80 o 
   6   7   4        3.61        7.47     31.87 o 
  -8   8   4      483.73      602.73     68.30 o 
  -7   8   4      337.68      308.90     49.11 o 
  -6   8   4       43.38       36.48     27.11 o 
  -5   8   4      510.65      539.04     70.97 o 
  -4   8   4      423.66      420.01     63.93 o 
  -3   8   4      155.45      132.51     52.09 o 
  -2   8   4        9.54       16.13     41.53 o 
  -1   8   4       77.02       55.05     44.11 o 
   0   8   4      525.91      564.18     97.95 o 
   1   8   4      230.03      185.93     71.85 o 
   2   8   4     1029.82     1211.69    152.82 o 
   3   8   4      693.77      650.43    121.22 o 
   4   8   4       27.24       55.23     65.50 o 
   5   8   4       34.19       21.69     47.79 o 
  -8   9   4      297.32      239.25     51.09 o 
  -7   9   4      224.27      271.23     51.01 o 
  -6   9   4      620.86      714.49     90.75 o 
  -5   9   4       79.62       76.35     41.09 o 
  -4   9   4      345.05      336.19     64.39 o 
  -3   9   4      477.82      326.90     88.77 o 
  -2   9   4      369.04      290.35     81.63 o 
  -1   9   4       18.21       15.56     46.30 o 
   0   9   4       65.51       56.11     52.53 o 
   1   9   4      240.48      326.87     91.26 o 
   2   9   4     1277.55     1293.57    162.75 o 
   3   9   4       33.39       25.09     56.69 o 
   4   9   4       34.96       -4.86     49.07 o 
  -7  10   4      656.39      629.04     96.21 o 
  -6  10   4       14.94       -8.12     40.39 o 
  -5  10   4      357.24      314.02     99.77 o 
  -4  10   4      289.05      281.72     89.20 o 
  -3  10   4      162.12      174.51     77.35 o 
  -2  10   4       95.48       90.08     64.95 o 
  -1  10   4       86.67       72.64     56.57 o 
   0  10   4      182.74      159.23     76.20 o 
   1  10   4      186.81      159.11     79.96 o 
   2  10   4       18.52      -10.82     50.92 o 
   3  10   4       16.84      -13.82     27.25 o 
  -5  11   4       10.40        7.72     63.25 o 
  -4  11   4      121.24      174.72     86.86 o 
  -3  11   4      560.07      416.04    111.19 o 
  -2  11   4      861.08      758.92    132.40 o 
  -1  11   4       92.38       83.06     68.18 o 
   0  11   4       37.38       18.29     65.90 o 
   1  11   4        7.12      -49.34     57.54 o 
  -2 -11   5      180.67      190.80     67.48 o 
  -1 -11   5        3.17      -32.11     47.64 o 
   0 -11   5        0.12       31.84     53.41 o 
   1 -11   5        6.55        4.19     49.89 o 
   2 -11   5       29.48       40.80     55.54 o 
   3 -11   5      210.97      294.79     96.82 o 
  -4 -10   5        2.01        2.95     41.28 o 
  -3 -10   5      237.29      370.07     81.69 o 
  -2 -10   5        0.69      -27.86     34.76 o 
  -1 -10   5        5.65       42.35     49.83 o 
   0 -10   5      152.58      161.78     67.48 o 
   1 -10   5      216.29      214.82     74.80 o 
   2 -10   5      181.70      155.79     69.03 o 
   3 -10   5      186.26      193.38     76.93 o 
   4 -10   5       26.58       14.71     33.61 o 
   5 -10   5      333.54      121.86     64.36 o 
  -5  -9   5        1.86       -4.03     37.98 o 
  -4  -9   5      604.14      678.53     86.01 o 
  -3  -9   5        3.39       -8.23     30.78 o 
  -2  -9   5      343.66      420.52     70.50 o 
  -1  -9   5      124.07      157.95     62.83 o 
   0  -9   5     1953.70     2367.05    185.54 o 
   1  -9   5      157.43      171.81     62.34 o 
   2  -9   5       32.02        4.01     45.06 o 
   3  -9   5        0.47      -15.92     24.47 o 
   4  -9   5      291.33      345.51     56.10 o 
   5  -9   5       98.97      112.23     64.41 o 
   6  -9   5        2.76      -43.96     43.96 o 
  -6  -8   5        8.89        3.13     59.30 o 
  -5  -8   5      789.66     1036.28     98.80 o 
  -4  -8   5      687.16      723.31     80.57 o 
  -3  -8   5      234.70      276.33     57.46 o 
  -2  -8   5       32.47       16.16     26.13 o 
  -1  -8   5     1016.72     1074.40    114.02 o 
   0  -8   5      135.40       86.22     45.15 o 
   1  -8   5     2197.67     2286.64    173.72 o 
   2  -8   5      412.28      491.23     90.03 o 
   3  -8   5        5.51        6.60     21.42 o 
   4  -8   5      125.00       65.16     33.26 o 
   5  -8   5       89.08      141.33     63.95 o 
   6  -8   5       11.45       12.85     52.29 o 
   7  -8   5       22.94       59.97     66.23 o 
  -7  -7   5        4.06      -27.16     62.01 o 
  -6  -7   5      253.37      329.94     66.44 o 
  -5  -7   5      360.85      419.82     70.33 o 
  -4  -7   5      142.46      156.83     46.56 o 
  -3  -7   5       35.24       55.00     30.45 o 
  -2  -7   5     3146.84     3593.89    167.96 o 
  -1  -7   5      406.27      339.81     65.47 o 
   0  -7   5     2454.95     2519.23    169.10 o 
   1  -7   5     1253.17     1446.93    127.30 o 
   2  -7   5      259.92      232.40     35.90 o 
   4  -7   5     1160.42     1111.37    121.52 o 
   5  -7   5        0.82       -5.32     39.80 o 
   6  -7   5      287.90      194.26     79.29 o 
   7  -7   5       54.30       86.43     67.66 o 
  -8  -6   5       13.82      -47.46     79.48 o 
  -7  -6   5       11.89       21.05     67.35 o 
  -6  -6   5       11.88        2.54     31.47 o 
  -5  -6   5      152.38      204.22     48.51 o 
  -4  -6   5      336.45      299.16     53.08 o 
  -3  -6   5       56.92       63.90     27.79 o 
  -2  -6   5       93.45       77.78     26.96 o 
  -1  -6   5     1992.92     2099.94    141.18 o 
   0  -6   5     4080.55     4253.21    230.14 o 
   1  -6   5      676.53      669.96     44.25 o 
   3  -6   5      494.42      416.04     68.69 o 
   4  -6   5      365.01      419.59     77.53 o 
   5  -6   5     1229.58     1352.11    140.48 o 
   6  -6   5      813.25      917.11    127.93 o 
   7  -6   5       21.79       41.83     62.25 o 
   8  -6   5       15.83       50.61     63.86 o 
  -8  -5   5       41.55       50.98     79.75 o 
  -7  -5   5       40.97       68.63     38.75 o 
  -6  -5   5       16.83       17.08     27.61 o 
  -5  -5   5      262.31      281.04     52.23 o 
  -4  -5   5        3.41       24.04     30.32 o 
  -3  -5   5       40.93       30.97     21.92 o 
  -2  -5   5      786.86      832.74     64.03 o 
  -1  -5   5     2204.61     2284.39    138.93 o 
   0  -5   5     1518.47     1530.36    108.40 o 
   1  -5   5     4778.39     4720.99    143.60 o 
   2  -5   5      240.77      159.17     43.23 o 
   3  -5   5     1284.36     1109.09    103.08 o 
   4  -5   5     1116.34     1058.01    111.68 o 
   5  -5   5     2671.88     2563.80    194.38 o 
   6  -5   5        4.81        5.41     41.04 o 
   7  -5   5      104.64       40.68     53.59 o 
   8  -5   5       52.74       36.64     64.50 o 
  -9  -4   5      127.60      153.09    122.89 o 
  -8  -4   5      371.33      236.97    109.04 o 
  -7  -4   5       72.34       69.69     33.95 o 
  -6  -4   5      104.90       66.93     33.75 o 
  -5  -4   5       67.73       69.16     28.39 o 
  -4  -4   5       53.52       36.59     22.70 o 
  -3  -4   5      136.33       71.64     31.19 o 
  -2  -4   5      465.68      457.53     41.54 o 
  -1  -4   5      761.94      688.24     48.75 o 
   0  -4   5     5534.46     5841.21    157.96 o 
   1  -4   5      266.44      264.59     41.41 o 
   2  -4   5     3389.26     3331.99    185.17 o 
   3  -4   5       40.31       33.15     25.76 o 
   4  -4   5     2325.30     2276.89    102.44 o 
   5  -4   5      388.71      393.68     48.35 o 
   6  -4   5     2275.44     2496.05    204.37 o 
   7  -4   5      493.66      502.32    114.60 o 
   8  -4   5       26.33       24.12     65.62 o 
  -9  -3   5      598.61      872.33    180.04 o 
  -8  -3   5        2.85      -10.35     33.94 o 
  -7  -3   5     1025.71      988.06    340.83 o 
  -6  -3   5       35.53       33.80     23.24 o 
  -5  -3   5     1502.77     1726.40     97.48 o 
  -4  -3   5      818.14      863.59     61.69 o 
  -3  -3   5     1550.43     1435.62     90.98 o 
  -2  -3   5     1079.13     1242.63     64.95 o 
  -1  -3   5     5051.04     5341.14    181.76 o 
   0  -3   5      314.48      324.20     37.58 o 
   1  -3   5      929.90      828.95     67.02 o 
   2  -3   5      516.89      644.29     65.08 o 
   3  -3   5     2956.48     2765.88    118.71 o 
   4  -3   5       80.04       93.43     26.29 o 
   5  -3   5     3596.94     3872.46    153.59 o 
   6  -3   5     1255.86     1341.11    144.25 o 
   7  -3   5      332.63      473.43    111.13 o 
   8  -3   5       69.23       36.76     69.72 o 
  -9  -2   5       22.16       67.84     89.65 o 
  -8  -2   5      676.59      828.02     84.61 o 
  -7  -2   5       16.07        5.28     23.62 o 
  -6  -2   5     1538.93     1297.99    477.94 o 
  -5  -2   5      886.93      701.53    172.34 o 
  -4  -2   5     6032.49     5880.65    211.95 o 
  -3  -2   5      656.73      663.48     49.05 o 
  -2  -2   5      569.72      558.95     44.86 o 
  -1  -2   5        0.01        5.37      8.48 o 
   0  -2   5      249.76      232.18     23.38 o 
   1  -2   5     1000.13      987.08     70.48 o 
   2  -2   5       29.35       16.36     13.64 o 
   3  -2   5      555.96      518.59     42.11 o 
   4  -2   5     4031.64     3903.83    149.23 o 
   5  -2   5      229.75      236.74     40.75 o 
   6  -2   5     2276.44     2388.51    196.03 o 
   7  -2   5       41.47       44.02     53.62 o 
   8  -2   5      421.45      397.90    115.78 o 
 -10  -1   5       57.87       67.99    105.79 o 
  -9  -1   5      177.03      241.91     61.16 o 
  -8  -1   5      188.16      196.92     50.97 o 
  -7  -1   5      405.64      414.60    105.60 o 
  -6  -1   5      108.08       70.50     26.98 o 
  -3  -1   5     2947.19     2549.58    182.51 o 
  -2  -1   5      280.93      238.95     50.04 o 
  -1  -1   5     2874.88     3462.90    199.00 o 
   0  -1   5      564.15      620.60     34.70 o 
   1  -1   5     4693.54     4826.49    129.02 o 
   2  -1   5     1749.08     1760.77     77.27 o 
   3  -1   5      719.02      721.57     71.59 o 
   4  -1   5      425.54      503.43     46.02 o 
   5  -1   5      883.45      837.01     77.50 o 
   6  -1   5     1134.67     1236.07     85.03 o 
   7  -1   5       36.30       48.91     57.33 o 
   8  -1   5       12.73        5.41     60.06 o 
 -10   0   5      198.06      240.25    109.52 o 
  -9   0   5      147.88      225.89     59.26 o 
  -8   0   5      449.85      464.44     67.57 o 
  -7   0   5      347.84      418.33     58.02 o 
  -6   0   5     1001.11     1032.62    102.64 o 
  -5   0   5     1420.10     1148.44    322.80 o 
   0   0   5    11721.94    11824.18    330.92 o 
   1   0   5     4917.63     4779.09    128.55 o 
   2   0   5      315.75      349.62     32.80 o 
   3   0   5      196.80      221.84     33.55 o 
   4   0   5       62.79       79.22     39.50 o 
   5   0   5      701.40      713.33     87.30 o 
   6   0   5        7.60       15.30     25.03 o 
   7   0   5      115.79      103.48     39.62 o 
   8   0   5      209.02      172.90     85.92 o 
 -10   1   5       36.68       49.00     78.20 o 
  -9   1   5       14.48       13.40     35.77 o 
  -8   1   5       57.90       71.72     35.46 o 
  -7   1   5      477.05      565.51     64.65 o 
  -6   1   5       78.12       85.39     29.28 o 
  -5   1   5     2172.56     2289.10    212.12 o 
  -4   1   5     2930.48     3024.66    132.49 o 
  -3   1   5      104.04       88.46     19.17 o 
  -2   1   5     1972.11     1640.23    248.99 o 
  -1   1   5     5478.65     5454.23    333.90 o 
   0   1   5     5647.77     6249.16    163.20 o 
   1   1   5     4553.98     4722.08    128.74 o 
   2   1   5     6863.79     7054.04    227.32 o 
   3   1   5      926.69      913.96     60.86 o 
   4   1   5        1.35        6.36     16.44 o 
   5   1   5      144.51      114.71     33.10 o 
   6   1   5        2.22      -13.67     21.99 o 
   7   1   5       53.01       55.14     53.93 o 
   8   1   5        0.94      -13.46     47.00 o 
 -10   2   5        4.12      -37.34     37.34 o 
  -9   2   5       10.31       45.17     38.13 o 
  -8   2   5      129.98      145.11     51.09 o 
  -7   2   5       10.11        3.35     26.98 o 
  -6   2   5      504.00      484.92     63.31 o 
  -5   2   5     2624.26     2832.84    129.74 o 
  -4   2   5      195.57      215.74     32.10 o 
  -3   2   5     5587.72     5890.41    120.69 o 
  -2   2   5      657.17      673.70     33.53 o 
  -1   2   5     3436.10     3507.74    101.93 o 
   0   2   5     2701.00     2752.94     86.46 o 
   1   2   5     4519.56     4618.07    131.11 o 
   2   2   5      146.41      125.69     40.00 o 
   3   2   5     2705.67     2734.97    121.62 o 
   4   2   5      421.44      335.05     45.34 o 
   5   2   5      568.98      545.18     61.01 o 
   6   2   5      235.06      286.21     52.31 o 
   7   2   5      186.83      107.43     67.11 o 
   8   2   5        2.34      -32.14     33.69 o 
 -10   3   5        5.20      -10.55     36.35 o 
  -9   3   5      223.11      283.37     63.81 o 
  -8   3   5       96.05      133.89     45.33 o 
  -7   3   5        3.67      -10.19     24.16 o 
  -6   3   5       86.78       78.44     30.50 o 
  -5   3   5      163.07      127.16     24.39 o 
  -4   3   5     2256.25     2248.71    150.81 o 
  -3   3   5       53.93       69.60     12.06 o 
  -2   3   5       88.45       58.22     14.43 o 
  -1   3   5     2574.19     2497.22     82.28 o 
   0   3   5     9201.09     9703.69    248.04 o 
   1   3   5     1806.21     1987.64     77.45 o 
   2   3   5     2283.97     2074.95    101.85 o 
   3   3   5      148.53      110.99     48.34 o 
   4   3   5      176.51      200.25     43.38 o 
   5   3   5      161.14      157.85     41.77 o 
   6   3   5      638.06      490.08    104.78 o 
   7   3   5       43.04       34.00     51.28 o 
   8   3   5        5.66      -18.90     32.90 o 
 -10   4   5       46.40       -6.35     38.66 o 
  -9   4   5      581.48      690.71    196.06 o 
  -8   4   5      112.68       84.66     55.25 o 
  -7   4   5      196.38      234.11     50.93 o 
  -6   4   5       65.88       68.51     31.12 o 
  -5   4   5      836.79      826.06     67.41 o 
  -4   4   5      746.80      687.83     31.02 o 
  -3   4   5      958.98      950.55     56.76 o 
  -2   4   5        7.73       -0.03      9.98 o 
  -1   4   5     2968.18     2951.31     97.59 o 
   0   4   5      630.02      551.94     37.65 o 
   1   4   5    10111.27    10294.02    325.91 o 
   2   4   5     1035.93     1106.39     75.29 o 
   3   4   5      512.58      471.30     63.00 o 
   4   4   5        0.41       -2.04     23.25 o 
   5   4   5      740.99      748.29    114.45 o 
   6   4   5        0.87       28.50     53.62 o 
   7   4   5      256.32       51.71     57.39 o 
  -9   5   5        4.85        1.63     35.68 o 
  -8   5   5     1251.46     1444.07    112.60 o 
  -7   5   5      260.03      345.13     59.99 o 
  -6   5   5        3.80      -10.25     23.10 o 
  -5   5   5      129.71      129.95     24.79 o 
  -4   5   5     1182.41     1223.81     53.30 o 
  -3   5   5       55.28       29.48     14.72 o 
  -2   5   5      112.25      127.24     22.90 o 
  -1   5   5       28.08       26.00     15.35 o 
   0   5   5     5232.89     5129.07    155.55 o 
   1   5   5     4797.65     4890.23    187.74 o 
   2   5   5      160.79      133.88     36.96 o 
   3   5   5      376.80      386.14     59.11 o 
   4   5   5      870.93     1005.04    133.28 o 
   5   5   5      101.48       94.73     67.29 o 
   6   5   5      260.05      331.88     95.85 o 
  -9   6   5      566.32      739.58     90.97 o 
  -8   6   5      576.18      669.87     82.78 o 
  -7   6   5      203.85      287.68     98.59 o 
  -6   6   5      441.74      421.76     41.82 o 
  -5   6   5      534.21      490.01     52.46 o 
  -4   6   5      180.21      185.87     40.32 o 
  -3   6   5      616.70      583.90     61.16 o 
  -2   6   5      258.57      204.73     30.70 o 
  -1   6   5     1487.44     1400.02     98.40 o 
   0   6   5     1084.19     1063.68     72.15 o 
   1   6   5      311.56      244.33     83.31 o 
   2   6   5       80.09       39.43     47.73 o 
   3   6   5      657.78      653.50    109.22 o 
   4   6   5       24.46       23.30     53.29 o 
   5   6   5      589.72      681.75    126.05 o 
  -9   7   5      200.50      186.30     97.22 o 
  -8   7   5      250.09      278.45     52.65 o 
  -7   7   5      505.31      545.22     81.63 o 
  -6   7   5     1040.90     1010.58     63.07 o 
  -5   7   5      163.93      205.78     49.70 o 
  -4   7   5     2319.40     2331.13    132.36 o 
  -3   7   5     2165.13     1990.18    206.50 o 
  -2   7   5       86.59       82.60     31.28 o 
  -1   7   5      465.36      355.70     78.14 o 
   0   7   5       23.28       42.38     44.39 o 
   1   7   5      511.39      408.93     96.00 o 
   2   7   5      530.54      402.91     99.29 o 
   3   7   5       31.27       40.98     59.00 o 
   4   7   5      164.91      192.25     85.67 o 
  -8   8   5      351.90      355.97     53.41 o 
  -7   8   5       74.27       48.33     29.92 o 
  -6   8   5      105.70       86.38     31.35 o 
  -5   8   5     1207.61     1181.55    116.39 o 
  -4   8   5     1715.22     1747.88    117.55 o 
  -3   8   5       16.57       27.25     28.08 o 
  -2   8   5      479.81      442.87     91.63 o 
  -1   8   5       14.02       23.79     43.45 o 
   0   8   5       55.65      -22.51     35.67 o 
   1   8   5      242.28      196.81     77.62 o 
   2   8   5      298.50      222.36     84.28 o 
   3   8   5       63.71        1.88     60.70 o 
   4   8   5       80.29      196.14     93.66 o 
   5   8   5        8.04        5.99     32.72 o 
  -7   9   5      127.33      134.38     43.19 o 
  -6   9   5       81.25      113.23     48.01 o 
  -5   9   5      850.49      710.58     82.77 o 
  -4   9   5      389.60      388.58     68.96 o 
  -3   9   5     2994.77     2852.24    221.24 o 
  -2   9   5       62.65       71.55     56.84 o 
  -1   9   5      620.95      537.38     98.92 o 
   0   9   5       16.00       19.69     54.53 o 
   1   9   5      493.82      594.38    126.66 o 
   2   9   5        2.16      -24.37     47.94 o 
   3   9   5      114.59      134.95     82.73 o 
   4   9   5       53.74        7.81     37.58 o 
  -6  10   5      119.78       54.21    112.17 o 
  -5  10   5      187.20      166.17     55.83 o 
  -4  10   5     1105.20     1195.92    152.33 o 
  -3  10   5       66.26       77.32     63.10 o 
  -2  10   5      475.46      452.13    106.58 o 
  -1  10   5       36.92       14.16     54.08 o 
   0  10   5      386.58      483.61    118.70 o 
   1  10   5      120.16      128.06     81.21 o 
   2  10   5      537.64      504.27    129.73 o 
  -5  11   5      410.52      481.97    124.99 o 
  -4  11   5      336.16      293.24     97.74 o 
  -3  11   5      111.21      100.87     76.10 o 
  -2  11   5      176.83       81.79     77.32 o 
  -1  11   5       69.25       30.50     58.79 o 
   0  11   5       43.00       30.50     62.16 o 
   1  11   5      268.07      292.48    107.15 o 
  -2 -11   6      107.56       81.44     53.73 o 
  -1 -11   6      507.23      650.31    116.03 o 
   0 -11   6       41.35      100.56     70.12 o 
   1 -11   6       67.38      103.48     71.58 o 
   2 -11   6        3.24      -21.02     49.55 o 
   3 -11   6        3.39      -25.22     52.50 o 
  -4 -10   6       58.55       15.49     66.02 o 
  -3 -10   6        8.61       32.20     42.41 o 
  -2 -10   6      535.68      587.55     82.55 o 
  -1 -10   6       23.66       23.48     54.41 o 
   0 -10   6      707.76      769.55    114.60 o 
   1 -10   6       78.03       83.55     56.96 o 
   2 -10   6      587.34      642.53    111.23 o 
   3 -10   6        3.04       15.37     54.96 o 
   4 -10   6      528.07      641.18    150.75 o 
   5 -10   6      140.10      163.40     49.31 o 
  -5  -9   6        0.96        6.99     59.52 o 
  -4  -9   6        5.58      -24.27     42.08 o 
  -3  -9   6      324.23      321.49     74.25 o 
  -2  -9   6       17.67       20.73     31.95 o 
  -1  -9   6     2437.01     3046.35    217.04 o 
   0  -9   6      731.03      854.62    109.77 o 
   1  -9   6      125.46      128.36     57.27 o 
   2  -9   6       18.35       59.21     55.54 o 
   3  -9   6     1111.37     1252.26     84.98 o 
   4  -9   6       66.27      123.02     41.95 o 
   5  -9   6      570.68      542.08     78.33 o 
   6  -9   6       94.28       90.41     69.94 o 
  -6  -8   6       12.78       50.95     68.57 o 
  -5  -8   6        0.27       10.69     53.26 o 
  -4  -8   6        8.28       22.21     32.57 o 
  -3  -8   6        2.15       14.88     31.25 o 
  -2  -8   6      514.12      604.43     68.87 o 
  -1  -8   6     1570.76     1558.89    136.93 o 
   0  -8   6      262.65      307.40     72.73 o 
   1  -8   6     1522.19     1564.11    141.55 o 
   2  -8   6      733.24      747.84     61.28 o 
   3  -8   6     1092.67     1101.96     79.04 o 
   5  -8   6      939.21      803.91    118.18 o 
   6  -8   6        2.64       28.47     54.93 o 
  -7  -7   6        8.23       83.52     81.12 o 
  -6  -7   6        0.88       34.97     59.79 o 
  -5  -7   6      222.65      255.08     88.23 o 
  -4  -7   6      586.01      612.29     69.53 o 
  -3  -7   6      674.79      723.97     71.40 o 
  -2  -7   6      538.81      590.99     63.70 o 
  -1  -7   6      473.45      455.81     68.81 o 
   0  -7   6     2494.13     2485.60    168.83 o 
   1  -7   6      385.33      393.16     67.63 o 
   2  -7   6      580.88      554.37     48.41 o 
   3  -7   6     1282.67     1234.02    121.16 o 
   4  -7   6     2433.33     2179.57    174.84 o 
   5  -7   6        3.15       27.83     48.15 o 
   6  -7   6      566.27      545.46    118.21 o 
   7  -7   6       54.44       99.95     67.29 o 
  -8  -6   6       11.72      -22.45     83.67 o 
  -7  -6   6       38.58       44.02     70.51 o 
  -6  -6   6      575.39      745.01    131.73 o 
  -5  -6   6      738.99      978.86     89.18 o 
  -4  -6   6       74.09       94.63     34.98 o 
  -3  -6   6      122.40      108.97     34.05 o 
  -2  -6   6       22.10        4.20     18.58 o 
  -1  -6   6      193.67      205.53     38.44 o 
   0  -6   6      286.20      326.99     56.36 o 
   1  -6   6       27.64       30.13     17.10 o 
   2  -6   6      574.94      517.06     71.24 o 
   3  -6   6     2515.69     2303.53    166.15 o 
   4  -6   6       20.04       27.35     21.02 o 
   5  -6   6     1435.99     1440.34    145.65 o 
   6  -6   6       36.76       50.77     58.76 o 
   7  -6   6      391.91      481.72    117.21 o 
  -8  -5   6       28.05      -20.75     69.00 o 
  -7  -5   6      500.01      304.51    108.89 o 
  -6  -5   6     1745.73     2546.03    235.70 o 
  -5  -5   6       50.03       60.20     30.64 o 
  -4  -5   6     1024.84     1123.78     81.74 o 
  -3  -5   6       19.52       16.85     18.96 o 
  -2  -5   6       12.86        4.92     15.13 o 
  -1  -5   6      679.73      664.71     52.95 o 
   0  -5   6      820.89      845.32     63.19 o 
   1  -5   6        8.76        7.51     13.71 o 
   2  -5   6      323.44      265.41     55.14 o 
   3  -5   6       62.01       36.40     31.66 o 
   4  -5   6     2072.19     1954.20     97.74 o 
   5  -5   6      181.80      153.12     62.37 o 
   6  -5   6      313.98      353.55     90.99 o 
   7  -5   6       51.04      -22.30     52.83 o 
   8  -5   6      725.49      703.51    150.08 o 
  -9  -4   6       58.22      111.86    115.48 o 
  -8  -4   6       19.10       41.04     78.32 o 
  -7  -4   6      502.57      293.30    106.39 o 
  -6  -4   6      199.82      180.57     41.45 o 
  -5  -4   6     3578.25     4424.04    208.43 o 
  -4  -4   6      202.59      228.97     39.04 o 
  -3  -4   6     2422.56     2739.42    124.27 o 
  -2  -4   6       32.79       35.83     17.28 o 
  -1  -4   6     2976.71     3231.01    210.09 o 
   0  -4   6       18.88       19.94     16.71 o 
   1  -4   6      719.88      608.81     61.40 o 
   2  -4   6      416.65      424.73     58.27 o 
   3  -4   6      109.64       88.53     24.04 o 
   4  -4   6      201.01      201.10     35.31 o 
   5  -4   6      129.75      133.94     34.29 o 
   6  -4   6       86.10       40.07     53.08 o 
   7  -4   6      642.60      706.48    119.28 o 
   8  -4   6        1.60      -39.89     57.97 o 
  -9  -3   6       11.26       26.52     89.02 o 
  -8  -3   6       82.89       40.13     70.51 o 
  -7  -3   6      237.15      141.30     84.46 o 
  -6  -3   6     1985.23     1783.72    259.49 o 
  -5  -3   6      501.35      449.90     45.68 o 
  -4  -3   6     2203.96     2254.68    106.26 o 
  -3  -3   6     1468.19     1615.20    164.98 o 
  -2  -3   6     4205.61     4563.05    177.71 o 
  -1  -3   6        8.64        6.74     10.80 o 
   0  -3   6     6128.41     6526.75    286.77 o 
   1  -3   6      579.79      448.91     49.22 o 
   2  -3   6      276.49      285.19     47.12 o 
   3  -3   6      383.02      417.89     40.28 o 
   4  -3   6       10.01       -5.16     13.67 o 
   5  -3   6      322.13      338.66     45.85 o 
   6  -3   6        0.89       12.27     45.02 o 
   7  -3   6        0.99       18.65     54.96 o 
   8  -3   6      287.50      265.50    103.20 o 
  -9  -2   6        0.04       51.16     83.55 o 
  -8  -2   6        3.40       30.41     69.54 o 
  -7  -2   6      451.78      456.76    195.65 o 
  -6  -2   6     1401.99     1201.10    340.33 o 
  -5  -2   6      989.49      772.83    168.31 o 
  -4  -2   6     2238.00     1884.11     87.25 o 
  -3  -2   6     3086.52     3237.87    203.43 o 
  -2  -2   6     1206.31     1129.90    120.08 o 
  -1  -2   6     8370.87     8839.34    187.63 o 
   0  -2   6     5249.07     5531.71    184.26 o 
   1  -2   6     1541.66     1384.93     67.29 o 
   2  -2   6     1389.35     1151.41     74.65 o 
   3  -2   6       21.96       26.08     17.13 o 
   4  -2   6       30.95       44.19     30.17 o 
   5  -2   6      301.97      308.87     44.63 o 
   6  -2   6      104.09      100.59     35.04 o 
   7  -2   6       51.08      105.76     67.87 o 
   8  -2   6      241.24      311.01    109.52 o 
  -9  -1   6       63.05       97.68     88.56 o 
  -8  -1   6       17.66        9.27     71.12 o 
  -7  -1   6      265.87      205.13     45.59 o 
  -6  -1   6     2477.05     1353.63    169.80 o 
  -4  -1   6        9.65       15.55     12.27 o 
  -3  -1   6      218.95      203.58     19.31 o 
  -2  -1   6      486.95      345.10     62.77 o 
  -1  -1   6     1745.46     1608.15     63.67 o 
   0  -1   6     3273.70     3289.43    118.66 o 
   1  -1   6     6656.93     6652.36    173.46 o 
   2  -1   6      570.29      526.83     31.92 o 
   3  -1   6      897.53      792.38     49.19 o 
   4  -1   6     1040.27      961.23     66.10 o 
   5  -1   6      483.29      491.28     53.90 o 
   6  -1   6        7.40       19.31     26.68 o 
   7  -1   6       33.88       14.98     56.39 o 
   8  -1   6        0.12      -21.45     50.71 o 
 -10   0   6       59.75      105.67    100.17 o 
  -9   0   6       96.02      160.35     94.45 o 
  -8   0   6       10.76        7.87     30.47 o 
  -7   0   6       36.75       31.05     27.94 o 
  -6   0   6     1616.41     1682.45    122.86 o 
  -5   0   6      404.80      430.02    107.08 o 
  -4   0   6      516.46      491.09    202.76 o 
  -3   0   6      770.64      307.85     76.89 o 
   0   0   6     9472.33     8680.05    253.20 o 
   1   0   6      567.67      536.25     67.76 o 
   2   0   6     1963.20     1716.97     80.36 o 
   3   0   6     1156.82      943.82     60.82 o 
   4   0   6     2418.05     2281.62    133.83 o 
   5   0   6      468.39      468.65     52.89 o 
   6   0   6     1409.57     1390.83     94.72 o 
   7   0   6      103.82       79.39     37.94 o 
   8   0   6        3.33       29.17     65.44 o 
 -10   1   6      219.13      432.84    137.87 o 
  -9   1   6      744.98     1048.70    168.98 o 
  -8   1   6      131.60      126.97     45.58 o 
  -7   1   6       41.48       59.57     32.46 o 
  -6   1   6       37.04       47.89     25.11 o 
  -5   1   6      103.92       96.95     27.62 o 
  -4   1   6       53.93       49.19     18.91 o 
  -3   1   6       56.40       50.77      9.79 o 
  -2   1   6     2472.18     2382.89    397.01 o 
  -1   1   6     7021.78     6958.98    210.26 o 
   0   1   6     1012.82      922.95     43.40 o 
   1   1   6     3207.55     3278.06     98.66 o 
   2   1   6       33.59       24.57     16.08 o 
   3   1   6     1229.52     1155.01     71.23 o 
   4   1   6      278.48      255.79     43.07 o 
   5   1   6     1084.20     1143.46    180.74 o 
   6   1   6       69.82       26.21     28.52 o 
   7   1   6       12.17        5.79     34.59 o 
   8   1   6        0.31       58.48     69.66 o 
 -10   2   6      663.28      985.75    173.23 o 
  -9   2   6        0.66       18.90     64.10 o 
  -8   2   6      942.39     1051.46     91.03 o 
  -7   2   6        4.68      -12.41     24.67 o 
  -6   2   6      451.22      571.88     57.32 o 
  -5   2   6      626.65      674.69     55.59 o 
  -4   2   6     1779.99     2284.90    183.17 o 
  -3   2   6     1021.42     1004.10     44.77 o 
  -2   2   6     3283.34     3318.13    100.85 o 
  -1   2   6      781.26      817.69     42.40 o 
   0   2   6     6211.96     6876.11    183.56 o 
   1   2   6       89.63       98.85     16.51 o 
   2   2   6     3992.03     4032.13    259.83 o 
   3   2   6        7.54        6.20     18.85 o 
   4   2   6     4458.34     4667.27    185.95 o 
   5   2   6     1429.38     1420.29     93.88 o 
   6   2   6      398.40      339.36     58.92 o 
   7   2   6       66.27       53.02     54.11 o 
   8   2   6      105.76      111.83     76.93 o 
 -10   3   6       13.69      -28.83     66.87 o 
  -9   3   6      702.84      884.13     91.62 o 
  -8   3   6      160.79      190.31     51.46 o 
  -7   3   6      857.39     1137.15    111.97 o 
  -6   3   6        2.95      -16.39     22.43 o 
  -5   3   6     3640.06     4218.00    128.38 o 
  -4   3   6       93.90       76.89     13.59 o 
  -3   3   6     1400.98     1570.38     62.15 o 
  -2   3   6      104.14      114.05     18.88 o 
  -1   3   6      858.40      814.61     43.14 o 
   0   3   6      239.94      254.21     27.76 o 
   1   3   6      226.94      221.74     25.84 o 
   2   3   6       18.04       51.76     24.77 o 
   3   3   6     1930.36     2108.30    111.31 o 
   4   3   6       86.47       82.03     32.37 o 
   5   3   6     1634.19     1657.00    106.16 o 
   6   3   6      407.28      465.62    105.70 o 
   7   3   6       40.39       65.90     54.84 o 
 -10   4   6      368.04      435.09    134.07 o 
  -9   4   6      318.97      382.46     70.95 o 
  -8   4   6      300.64      354.15     65.22 o 
  -7   4   6      118.47      132.96     52.98 o 
  -6   4   6     1914.86     2179.18    123.25 o 
  -5   4   6      650.44      663.49     39.46 o 
  -4   4   6     2859.13     3021.82     78.17 o 
  -3   4   6     1103.77     1081.82     55.50 o 
  -2   4   6      450.95      471.42     34.47 o 
  -1   4   6       13.93       13.06     12.66 o 
   0   4   6     2362.77     2471.78     90.80 o 
   1   4   6      384.64      352.14     45.04 o 
   2   4   6      277.24      235.69     43.38 o 
   3   4   6      222.14      316.17     72.99 o 
   4   4   6      580.83      580.66     64.20 o 
   5   4   6      536.71      567.53     67.02 o 
   6   4   6       22.65       -5.95     53.68 o 
   7   4   6       45.98       56.69     56.81 o 
  -9   5   6      105.60      164.47     56.95 o 
  -8   5   6      234.14      255.58     80.48 o 
  -7   5   6      461.32      565.10     67.90 o 
  -6   5   6      179.70      217.36     32.71 o 
  -5   5   6     3328.36     3686.28    114.41 o 
  -4   5   6     2833.10     3000.53    103.14 o 
  -3   5   6      565.19      534.23     39.19 o 
  -2   5   6     1660.00     1587.94     69.87 o 
  -1   5   6      489.32      426.78     36.52 o 
   0   5   6       30.45       26.55     16.18 o 
   1   5   6      592.11      556.79     58.27 o 
   2   5   6       44.78       33.02     29.23 o 
   3   5   6        4.19       -2.06     37.72 o 
   4   5   6      304.70      370.87     64.24 o 
   5   5   6        1.54        1.49     50.49 o 
   6   5   6      155.00      104.72     69.79 o 
  -9   6   6       74.45      170.87     55.10 o 
  -8   6   6       84.08       80.94     73.83 o 
  -7   6   6        4.38      -10.20     21.79 o 
  -6   6   6     1499.11     1565.81     73.79 o 
  -5   6   6     1521.18     1654.23    107.53 o 
  -4   6   6      196.07      145.12     30.33 o 
  -3   6   6     2619.47     2792.57    102.62 o 
  -2   6   6       40.25       23.61     17.34 o 
  -1   6   6      936.90      912.48     60.51 o 
   0   6   6     1725.15     1596.00     94.53 o 
   1   6   6     3663.00     3337.64    204.33 o 
   2   6   6       49.61       35.64     43.55 o 
   3   6   6       29.61        0.70     49.37 o 
   4   6   6        0.35      -20.87     44.60 o 
   5   6   6       90.56       40.74     69.21 o 
   6   6   6       55.72       12.61     67.11 o 
  -9   7   6       22.60       18.71     34.32 o 
  -8   7   6        0.26       -3.53     28.06 o 
  -7   7   6       42.19       60.71     42.47 o 
  -6   7   6      516.75      539.70     51.49 o 
  -5   7   6       58.08       47.14     34.81 o 
  -4   7   6     2000.95     2073.09    124.47 o 
  -3   7   6      100.79       95.68     34.66 o 
  -2   7   6      656.07      596.64     64.26 o 
  -1   7   6      546.98      567.18     62.41 o 
   0   7   6     1879.44     2222.99    184.93 o 
   1   7   6       87.32       64.95     52.47 o 
   2   7   6      109.82       55.90     61.70 o 
   3   7   6        0.15       21.30     55.69 o 
   4   7   6       25.33      -27.92     58.12 o 
   5   7   6       40.01       62.46     71.40 o 
  -8   8   6       16.25       -0.15     30.55 o 
  -7   8   6       93.07       73.66     34.64 o 
  -6   8   6      124.14      120.30     50.07 o 
  -5   8   6     1431.03     1392.34    110.36 o 
  -4   8   6      189.70      153.14     46.25 o 
  -3   8   6       95.10       88.39     36.37 o 
  -2   8   6      227.55      202.31     48.96 o 
  -1   8   6      958.59      944.91    122.10 o 
   0   8   6      119.37      107.00     57.94 o 
   1   8   6     1791.27     1536.01    167.86 o 
   2   8   6      375.33      264.62     95.40 o 
   3   8   6       18.52      -20.54     56.21 o 
   4   8   6       29.19       80.87     76.20 o 
  -7   9   6        6.91      -32.21     32.21 o 
  -6   9   6       83.60       34.34     43.16 o 
  -5   9   6       70.05       55.60     39.06 o 
  -4   9   6      114.75      145.24     47.74 o 
  -3   9   6       91.35       50.31     36.95 o 
  -2   9   6      579.52      687.10    108.98 o 
  -1   9   6       27.73       26.34     49.98 o 
   0   9   6      695.47      743.06    125.29 o 
   1   9   6      214.09      238.61     90.35 o 
   2   9   6        9.64       13.91     62.34 o 
   3   9   6       10.01       21.72     69.82 o 
  -6  10   6        1.20       -2.28     31.68 o 
  -5  10   6        3.20       38.49     57.21 o 
  -4  10   6        1.88      -33.68     33.68 o 
  -3  10   6       12.10       -7.50     58.42 o 
  -2  10   6       37.75        0.79     55.38 o 
  -1  10   6      706.72      594.62    112.87 o 
   0  10   6      550.79      478.90    117.21 o 
   1  10   6      120.33       37.03     68.97 o 
   2  10   6       91.71       72.12     78.38 o 
  -4  11   6       35.42      -30.62     62.74 o 
  -3  11   6       59.72       47.42     70.18 o 
  -2  11   6       34.94       21.94     69.79 o 
  -1  11   6       29.79       40.77     67.84 o 
   0  11   6      215.74      140.42     88.56 o 
  -1 -11   7      247.20      258.06    107.76 o 
   0 -11   7       98.34       69.15     67.78 o 
   1 -11   7        0.74       -1.97     51.92 o 
   2 -11   7      883.81     1146.98    154.31 o 
  -3 -10   7       79.95      182.96     90.44 o 
  -2 -10   7      414.58      359.93    116.79 o 
  -1 -10   7        1.32      -27.98     27.98 o 
   0 -10   7       16.64       66.02     57.39 o 
   1 -10   7      500.55      640.62    114.11 o 
   2 -10   7      264.11      364.03     99.71 o 
   3 -10   7      378.52      486.19    123.89 o 
   4 -10   7      680.34      714.57     77.96 o 
  -5  -9   7       99.66      136.08     82.82 o 
  -4  -9   7        2.19       26.92     55.05 o 
  -3  -9   7        4.06      -30.32     43.84 o 
  -2  -9   7      509.74      486.19     73.16 o 
  -1  -9   7       26.56       33.12     33.74 o 
   0  -9   7       14.72        5.35     39.19 o 
   1  -9   7       90.35       59.55     48.58 o 
   2  -9   7      342.45      360.96     91.57 o 
   3  -9   7      695.04      813.87     70.81 o 
   4  -9   7        4.40       -8.19     30.40 o 
   5  -9   7      363.67      372.12     70.29 o 
  -6  -8   7      328.07      447.70    127.42 o 
  -5  -8   7       74.47      107.06     74.98 o 
  -4  -8   7      105.94      110.65     71.30 o 
  -3  -8   7      215.43      209.23     78.60 o 
  -2  -8   7      181.99      201.28     49.00 o 
  -1  -8   7      277.06      306.90     56.45 o 
   0  -8   7      951.75     1037.39    112.90 o 
   1  -8   7      192.97      161.81     60.61 o 
   2  -8   7      289.23      319.29     61.11 o 
   3  -8   7        0.39      -12.98     25.35 o 
   4  -8   7      279.97      330.97     88.26 o 
   5  -8   7       48.64       57.27     57.54 o 
   6  -8   7      378.66      508.49    119.43 o 
  -7  -7   7      396.76      476.77    139.57 o 
  -6  -7   7       15.58      -50.58     50.58 o 
  -5  -7   7      646.10      857.26    132.04 o 
  -4  -7   7        0.78       21.42     48.91 o 
  -3  -7   7      109.80      125.88     40.14 o 
  -2  -7   7      694.02      712.46     68.55 o 
  -1  -7   7     2658.82     3041.49    149.13 o 
   0  -7   7       11.77       -6.08     26.07 o 
   1  -7   7      496.17      574.72     60.12 o 
   2  -7   7       37.96       47.81     23.95 o 
   3  -7   7      197.51      214.73     64.38 o 
   4  -7   7       82.94      105.12     53.35 o 
   5  -7   7        3.87       39.13     50.31 o 
   6  -7   7      116.73      112.08     68.72 o 
  -7  -6   7        2.58      -44.20     54.59 o 
  -6  -6   7      708.27     1070.93    156.61 o 
  -5  -6   7      186.08      190.85     81.12 o 
  -4  -6   7      983.62     1219.74    143.28 o 
  -3  -6   7       10.92       21.99     23.75 o 
  -2  -6   7     3139.53     3645.18    161.32 o 
  -1  -6   7      312.08      297.30     44.15 o 
   0  -6   7      299.67      381.98     63.92 o 
   1  -6   7      447.79      452.67     38.94 o 
   2  -6   7        7.98       17.68     27.83 o 
   3  -6   7       53.08       43.60     37.92 o 
   4  -6   7       63.22       74.02     27.00 o 
   5  -6   7        0.29      -11.18     41.17 o 
   6  -6   7      153.07      166.97     75.35 o 
   7  -6   7       37.48       48.31     63.98 o 
  -8  -5   7       30.04      -20.45     74.34 o 
  -7  -5   7      966.08      701.53    141.73 o 
  -6  -5   7      481.16      620.93    125.20 o 
  -5  -5   7      245.28      283.33     87.86 o 
  -4  -5   7       83.22       71.51     29.55 o 
  -3  -5   7     2172.68     2453.05    120.44 o 
  -2  -5   7       27.29       25.36     19.19 o 
  -1  -5   7     9038.20    10041.34    335.70 o 
   0  -5   7     3400.92     3735.83    120.72 o 
   1  -5   7       92.18       83.46     32.96 o 
   2  -5   7        2.17      -10.21     22.42 o 
   3  -5   7      660.21      684.33     84.82 o 
   4  -5   7        6.89       -2.28     19.39 o 
   5  -5   7       91.74       79.17     54.20 o 
   6  -5   7        0.10       -5.32     49.13 o 
   7  -5   7       93.04       68.75     74.89 o 
  -8  -4   7       77.21        8.51     74.80 o 
  -7  -4   7      561.12      436.91    127.36 o 
  -6  -4   7       24.97       -8.51     50.52 o 
  -5  -4   7      136.75      172.44     74.25 o 
  -4  -4   7      530.63      659.58     55.46 o 
  -3  -4   7       15.31       -0.81     17.17 o 
  -2  -4   7     4481.03     4731.69    175.93 o 
  -1  -4   7     4240.05     4500.63    167.68 o 
   0  -4   7      790.95      806.63     37.20 o 
   1  -4   7      478.12      429.35     55.26 o 
   2  -4   7      862.00     1005.68     90.66 o 
   3  -4   7      302.17      273.15     38.19 o 
   4  -4   7      766.48      770.17     62.59 o 
   5  -4   7      763.12      864.20     69.72 o 
   6  -4   7        3.60        9.21     45.94 o 
   7  -4   7      167.68      221.17     93.57 o 
  -9  -3   7        0.48       15.46     86.22 o 
  -8  -3   7        2.77       80.90     75.50 o 
  -7  -3   7        9.88      -33.18     57.36 o 
  -6  -3   7      208.05      184.60     83.76 o 
  -5  -3   7        2.05        1.49     37.52 o 
  -4  -3   7        6.28        9.69     13.71 o 
  -3  -3   7     1739.79     1894.81    160.08 o 
  -2  -3   7     3621.28     3496.76    132.00 o 
  -1  -3   7      137.51      122.72     22.40 o 
   0  -3   7     3644.82     3670.38    138.67 o 
   1  -3   7     1012.76      875.47     59.50 o 
   2  -3   7      796.84      746.23     52.06 o 
   3  -3   7     3352.77     3230.34    142.31 o 
   4  -3   7     2015.67     1981.95    102.61 o 
   5  -3   7      143.05      130.96     34.58 o 
   6  -3   7      130.32      159.53     69.72 o 
   7  -3   7        1.52      -18.93     47.42 o 
   8  -3   7       22.79       91.05     80.18 o 
  -9  -2   7      113.29      151.36    109.07 o 
  -8  -2   7        2.01       28.44     72.12 o 
  -7  -2   7       10.79       28.50     78.87 o 
  -6  -2   7      344.79      111.35     72.25 o 
  -5  -2   7     1084.12      525.44     98.25 o 
  -4  -2   7      737.52      652.47     72.84 o 
  -3  -2   7      691.47      783.77     99.16 o 
  -2  -2   7     3288.27     4349.79    264.35 o 
  -1  -2   7     7639.24     8397.63    182.15 o 
   0  -2   7        2.29        2.08     10.15 o 
   1  -2   7     2581.44     2439.78    102.22 o 
   2  -2   7     2487.29     2459.97     85.67 o 
   3  -2   7     6237.00     6597.79    185.20 o 
   4  -2   7      244.71      264.86     43.68 o 
   5  -2   7     1144.88     1112.12     80.13 o 
   6  -2   7        5.34      -24.10     24.92 o 
   7  -2   7      454.03      609.54    134.59 o 
   8  -2   7       17.94      -17.26     62.25 o 
  -9  -1   7       11.55      -56.14     69.54 o 
  -8  -1   7      340.90      483.79    142.00 o 
  -7  -1   7      444.04      445.11    126.02 o 
  -5  -1   7       10.46       23.01     16.95 o 
  -4  -1   7      464.46      148.72     62.77 o 
  -3  -1   7       76.22       22.24     31.72 o 
  -2  -1   7      849.85      654.35     87.41 o 
  -1  -1   7      116.94      141.73     18.21 o 
   0  -1   7      591.25      596.84     55.78 o 
   1  -1   7      453.21      441.14     29.94 o 
   2  -1   7     1717.45     1665.75     64.67 o 
   3  -1   7      386.18      352.12     39.73 o 
   4  -1   7     3909.29     3938.81    160.12 o 
   5  -1   7      251.44      286.22     50.12 o 
   6  -1   7      445.57      407.43     63.21 o 
   7  -1   7        9.25       -3.62     51.13 o 
   8  -1   7      302.34      280.60    108.79 o 
 -10   0   7       16.66       76.04    102.29 o 
  -9   0   7      252.42      688.35    163.63 o 
  -8   0   7       76.99      138.48     89.65 o 
  -7   0   7      794.48      796.50    142.58 o 
  -6   0   7      894.50     1010.98    153.11 o 
  -5   0   7     3736.09     2367.30    220.08 o 
  -4   0   7      787.18      389.52     83.27 o 
  -3   0   7       76.69       50.25     39.89 o 
  -2   0   7      113.78       60.58     37.10 o 
  -1   0   7      285.12      221.52     68.16 o 
   0   0   7       80.49       58.77     13.67 o 
   1   0   7     1662.57     1585.68     74.73 o 
   2   0   7       55.41       32.36     12.59 o 
   3   0   7     4194.21     4066.93    156.47 o 
   4   0   7      904.53      860.35     65.36 o 
   5   0   7     1489.44     1317.92     88.24 o 
   6   0   7       14.12       19.04     27.03 o 
   7   0   7      621.17      688.35     76.76 o 
   8   0   7        0.67       16.62     71.49 o 
 -10   1   7      112.79      183.23    114.66 o 
  -9   1   7      123.46      188.76    102.35 o 
  -8   1   7      394.23      663.95    140.76 o 
  -7   1   7       82.09       59.94     66.05 o 
  -6   1   7     4206.79     5844.72    397.35 o 
  -5   1   7      544.41      568.99     50.73 o 
  -4   1   7     2055.81     2101.85    102.85 o 
  -3   1   7       24.78       16.82     12.39 o 
  -2   1   7      378.06      396.11     27.93 o 
  -1   1   7      996.47     1051.53    130.69 o 
   0   1   7     2830.66     2970.25     95.75 o 
   1   1   7      957.25      963.47     44.75 o 
   2   1   7      109.92       63.58     22.03 o 
   3   1   7       10.24        6.42     25.70 o 
   4   1   7      396.79      413.21     50.74 o 
   5   1   7      136.90      147.59     40.72 o 
   6   1   7      247.13      357.23     59.71 o 
   7   1   7       64.45       50.45     37.48 o 
 -10   2   7       70.34       13.22     78.84 o 
  -9   2   7       35.92       87.89     79.42 o 
  -8   2   7      101.42       49.40     74.59 o 
  -7   2   7     2223.82     2810.02    146.46 o 
  -6   2   7      989.95     1215.69     84.45 o 
  -5   2   7     2195.67     2564.25    128.66 o 
  -4   2   7     1507.13     1466.38     63.28 o 
  -3   2   7      476.72      438.06     30.00 o 
  -2   2   7        4.86       10.12     11.93 o 
  -1   2   7     7985.19     8486.77    222.68 o 
   0   2   7      776.04      764.82     45.15 o 
   1   2   7     1999.59     2176.98     90.61 o 
   2   2   7      150.02      115.00     29.09 o 
   3   2   7      445.59      456.97     50.48 o 
   4   2   7     1272.60     1314.13    167.11 o 
   5   2   7      143.89      166.68     44.68 o 
   6   2   7       10.25      -19.15     25.88 o 
   7   2   7      218.50      271.56     67.29 o 
 -10   3   7        0.06       15.62     72.00 o 
  -9   3   7       22.15      -11.21     64.29 o 
  -8   3   7      234.56      202.82     90.51 o 
  -7   3   7       51.36       35.40     31.73 o 
  -6   3   7     2211.59     2609.29    135.06 o 
  -5   3   7     3393.76     3653.45    104.50 o 
  -4   3   7       91.32       86.17     18.79 o 
  -3   3   7      493.95      499.96     34.92 o 
  -2   3   7     4000.09     4032.51    123.14 o 
  -1   3   7     1761.98     1687.75     68.79 o 
   0   3   7      784.30      799.47     47.11 o 
   1   3   7      699.18      682.83     41.98 o 
   2   3   7        5.96       16.48     25.92 o 
   3   3   7       23.54       11.34     20.67 o 
   4   3   7      114.14       92.92     36.80 o 
   5   3   7       19.59       24.84     32.95 o 
   6   3   7       30.02       39.38     41.24 o 
   7   3   7       84.53       30.81     62.80 o 
  -9   4   7        1.99      -19.66     58.57 o 
  -8   4   7        7.86      -14.33     31.25 o 
  -7   4   7      999.17     1012.40     88.47 o 
  -6   4   7     1294.83     1427.94     74.75 o 
  -5   4   7       82.08       91.26     17.37 o 
  -4   4   7      985.94     1060.80     54.90 o 
  -3   4   7     1950.64     2072.94     80.31 o 
  -2   4   7     3194.79     3321.52    110.48 o 
  -1   4   7     3075.02     3082.27    106.61 o 
   0   4   7     7459.13     7685.30    214.70 o 
   1   4   7      161.72      183.42     27.65 o 
   2   4   7      588.17      517.28     58.33 o 
   3   4   7      554.15      624.45     67.83 o 
   4   4   7      162.86      224.46     67.98 o 
   5   4   7      119.25      110.17     43.51 o 
   6   4   7       76.43       78.54     63.74 o 
  -9   5   7       38.47       41.47     73.52 o 
  -8   5   7      106.41      104.50     47.56 o 
  -7   5   7      659.55      662.68     66.68 o 
  -6   5   7       71.57       76.55     22.69 o 
  -5   5   7      618.97      552.53     59.09 o 
  -4   5   7       26.44       19.04     16.63 o 
  -3   5   7      325.93      282.16     34.56 o 
  -2   5   7     1147.34     1204.83     62.15 o 
  -1   5   7     3034.63     3212.80    124.64 o 
   0   5   7       25.44       15.62     17.16 o 
   1   5   7      939.16      855.36     73.29 o 
   2   5   7        1.87       35.07     29.91 o 
   3   5   7      313.51      373.14     79.64 o 
   4   5   7       31.92       56.28     36.47 o 
   5   5   7      498.11      441.65    113.08 o 
   6   5   7       25.13       -9.66     54.11 o 
  -9   6   7       16.63       39.82     32.58 o 
  -8   6   7       71.01      113.15     33.49 o 
  -7   6   7      126.19      113.53     30.27 o 
  -6   6   7      813.10      928.29    110.73 o 
  -5   6   7       47.17       29.17     25.67 o 
  -4   6   7      304.61      277.87     36.60 o 
  -3   6   7      314.35      289.56     37.89 o 
  -2   6   7     2470.87     2367.88     96.77 o 
  -1   6   7       64.25       68.50     23.12 o 
   0   6   7     1822.99     1858.63    107.09 o 
   1   6   7        0.73       -4.87     25.73 o 
   2   6   7      990.88      925.04     83.72 o 
   3   6   7        5.61       33.87     36.74 o 
   4   6   7      462.32      547.89    123.92 o 
   5   6   7       19.93        5.89     57.48 o 
  -8   7   7       15.47        9.17     26.77 o 
  -7   7   7       33.05       30.92     29.11 o 
  -6   7   7       84.70       51.44     36.93 o 
  -5   7   7      423.44      343.96     92.68 o 
  -4   7   7       14.18       14.63     27.57 o 
  -3   7   7       63.09       46.25     23.87 o 
  -2   7   7        2.27       -4.75     18.08 o 
  -1   7   7     2142.98     2232.60    100.25 o 
   0   7   7      874.77      815.50     76.30 o 
   1   7   7      247.41      183.02     50.43 o 
   2   7   7        8.77      -18.38     50.77 o 
   3   7   7      731.65      714.72    130.70 o 
   4   7   7       39.05       -3.04     61.43 o 
   5   7   7      176.55      276.98    103.69 o 
  -8   8   7       96.88       51.30     37.65 o 
  -7   8   7       36.66       10.59     41.46 o 
  -6   8   7      588.99      712.72    121.49 o 
  -5   8   7       24.30       27.75     34.14 o 
  -4   8   7      380.03      389.76    107.37 o 
  -3   8   7      307.83      302.08     58.47 o 
  -2   8   7      675.84      685.24     74.47 o 
  -1   8   7       99.92      135.17     66.47 o 
   0   8   7      310.34      308.40     92.54 o 
   1   8   7       28.24        8.02     51.19 o 
   2   8   7      396.31      261.55     95.67 o 
   3   8   7        3.70      -31.84     62.65 o 
   4   8   7      340.46      232.42    103.33 o 
  -7   9   7      231.54      283.70    100.71 o 
  -6   9   7       21.94       18.62     40.92 o 
  -5   9   7      983.75      852.70     94.14 o 
  -4   9   7      808.25      814.67    100.96 o 
  -3   9   7       14.21       28.19     32.58 o 
  -2   9   7        0.16       -1.22     49.79 o 
  -1   9   7      175.34      123.47     73.10 o 
   0   9   7       21.66      -23.82     56.69 o 
   1   9   7        2.78      -44.39     44.39 o 
   2   9   7       12.66        7.78     67.05 o 
   3   9   7      107.92      104.24     95.24 o 
  -6  10   7      401.15      489.93    120.34 o 
  -5  10   7      439.39      479.11    118.49 o 
  -4  10   7      100.64       49.78     43.87 o 
  -3  10   7      336.81      312.41     99.01 o 
  -2  10   7       15.26       57.06     64.41 o 
  -1  10   7        7.40        2.73     55.57 o 
   0  10   7      135.17       85.64     76.26 o 
   1  10   7      206.07      116.30     85.95 o 
  -3  11   7        5.12      -30.84     61.37 o 
  -2  11   7       37.68       11.18     65.38 o 
  -3 -10   8      375.86      381.37    121.01 o 
  -2 -10   8       16.18       87.04     72.46 o 
  -1 -10   8      318.38       54.87     61.76 o 
   1 -10   8       11.57        3.22     50.61 o 
   2 -10   8       40.78       91.96     68.48 o 
   3 -10   8        0.33      -32.08     55.11 o 
  -4  -9   8      232.01      299.74    108.31 o 
  -3  -9   8      125.77      164.73     81.88 o 
  -2  -9   8     1146.80     1234.54    167.92 o 
  -1  -9   8      257.14      312.77    100.38 o 
   0  -9   8      125.92      173.96     66.69 o 
   1  -9   8      100.58      108.43     60.12 o 
   2  -9   8      124.02      196.54     78.50 o 
   3  -9   8        7.70      -21.63     24.10 o 
   4  -9   8       21.00       18.55     36.01 o 
  -6  -8   8        8.82       40.68     72.67 o 
  -5  -8   8       94.53      203.04     89.26 o 
  -4  -8   8       79.55       90.69     67.05 o 
  -3  -8   8     2099.52     2622.56    237.88 o 
  -2  -8   8      497.98      618.99    114.02 o 
  -1  -8   8      167.23      200.58     48.07 o 
   0  -8   8       96.81      133.83     53.77 o 
   1  -8   8       52.40       81.97     50.52 o 
   2  -8   8       93.19      139.31     34.76 o 
   3  -8   8     1189.11     1391.04     89.81 o 
   4  -8   8      154.09      126.81     63.77 o 
   5  -8   8        0.43       18.20     55.99 o 
  -6  -7   8       25.35       37.22     62.07 o 
  -5  -7   8       12.49      -35.15     48.31 o 
  -4  -7   8     1021.09     1477.22    172.26 o 
  -3  -7   8       55.23       53.23     49.13 o 
  -2  -7   8     1195.76     1498.46    162.51 o 
  -1  -7   8        9.84       12.83     22.36 o 
   0  -7   8     1193.77     1290.62    118.88 o 
   1  -7   8       59.10       52.54     25.19 o 
   2  -7   8     1635.85     1857.33     92.64 o 
   3  -7   8      298.27      205.92     65.74 o 
   4  -7   8      237.58      308.52     82.03 o 
   5  -7   8        4.87       33.78     53.93 o 
   6  -7   8        0.61      -45.60     45.60 o 
  -7  -6   8      148.82      112.35     87.86 o 
  -6  -6   8       27.19       94.91     77.71 o 
  -5  -6   8       27.54       97.28     62.89 o 
  -4  -6   8       10.04       11.21     38.01 o 
  -3  -6   8     1002.67      936.04    123.04 o 
  -2  -6   8     2380.36     2518.02    205.29 o 
  -1  -6   8       76.17      104.98     31.20 o 
   0  -6   8       31.83       17.46     21.59 o 
   1  -6   8     4134.69     4682.78    153.18 o 
   2  -6   8      543.23      448.21     70.00 o 
   3  -6   8     1681.50     1589.11    139.39 o 
   4  -6   8     1549.93     1618.05     96.77 o 
   5  -6   8       17.57        4.34     51.13 o 
   6  -6   8       27.03        0.33     48.25 o 
  -8  -5   8      185.94       69.00     89.87 o 
  -7  -5   8      106.88      120.83     94.64 o 
  -6  -5   8       45.20       85.95     67.11 o 
  -5  -5   8       15.71       47.03     50.58 o 
  -4  -5   8      128.89      164.60     66.26 o 
  -3  -5   8      258.13      254.59     71.64 o 
  -2  -5   8      184.87      182.59     34.52 o 
  -1  -5   8      333.24      328.77     41.87 o 
   0  -5   8     2941.49     3201.72    180.43 o 
   1  -5   8     1093.75     1115.71     74.37 o 
   2  -5   8     3295.23     3757.75    217.19 o 
   3  -5   8     2393.80     2402.81    115.39 o 
   4  -5   8      271.52      255.71     45.20 o 
   5  -5   8      473.82      467.99    100.41 o 
   6  -5   8      319.07      344.04     99.50 o 
   7  -5   8      163.46      172.66     88.71 o 
  -8  -4   8       75.44      -41.47     68.39 o 
  -7  -4   8      387.41      124.78     80.39 o 
  -6  -4   8     1532.97     1491.90    188.55 o 
  -5  -4   8       26.37       15.74     47.39 o 
  -4  -4   8        0.66       -1.22     37.55 o 
  -3  -4   8        5.27       14.43     29.32 o 
  -2  -4   8      511.08      656.20     92.21 o 
  -1  -4   8      120.29      119.64     26.22 o 
   0  -4   8      128.53      125.53     19.10 o 
   1  -4   8      826.22      842.83     77.59 o 
   2  -4   8     4965.37     5187.67    269.72 o 
   3  -4   8      273.30      269.86     42.13 o 
   4  -4   8     1989.18     1975.55    107.25 o 
   5  -4   8        3.24       11.12     22.49 o 
   6  -4   8      391.73      327.39     93.30 o 
   7  -4   8       60.74       36.91     69.00 o 
  -9  -3   8       21.71      -21.75     84.09 o 
  -8  -3   8      280.76      200.36    107.97 o 
  -7  -3   8     1022.38      399.33    121.68 o 
  -6  -3   8      134.92      125.93     73.34 o 
  -5  -3   8     1017.13     1046.11    146.47 o 
  -4  -3   8       25.62       30.05     38.49 o 
  -3  -3   8       62.93       59.70     40.71 o 
  -2  -3   8      888.63     1006.25    111.07 o 
  -1  -3   8     1544.48     1592.27    135.41 o 
   0  -3   8     1318.66     1320.47     69.17 o 
   1  -3   8     1150.15     1191.46     76.38 o 
   2  -3   8       17.08       12.58     14.11 o 
   3  -3   8     1968.10     1970.74     81.55 o 
   4  -3   8      168.84      155.85     37.60 o 
   5  -3   8      862.40      827.21     72.47 o 
   6  -3   8       80.91       50.10     62.65 o 
   7  -3   8      921.77      893.14    146.62 o 
  -9  -2   8       52.59        7.53     87.32 o 
  -8  -2   8      833.55      420.35    138.99 o 
  -7  -2   8       23.17        0.18     54.41 o 
  -6  -2   8      660.80      201.46     86.92 o 
  -5  -2   8       33.73        7.84     41.17 o 
  -4  -2   8      221.93      176.91     68.08 o 
  -3  -2   8     1172.87     1236.48    131.91 o 
  -2  -2   8     3907.40     4479.06    276.83 o 
  -1  -2   8      246.98      391.40     64.68 o 
   0  -2   8      444.37      454.90     37.52 o 
   1  -2   8       65.10       58.60     15.75 o 
   2  -2   8      733.41      683.15     42.36 o 
   3  -2   8     1899.85     1921.55     98.98 o 
   4  -2   8        6.74       -3.75     20.40 o 
   5  -2   8       12.51        1.51     21.11 o 
   6  -2   8      330.77      459.49    123.82 o 
   7  -2   8       89.14      105.24     69.51 o 
  -9  -1   8      203.47      244.02    117.24 o 
  -8  -1   8       42.64       44.51     83.03 o 
  -7  -1   8     1437.76     1133.19    186.45 o 
  -6  -1   8      439.88      155.34     83.70 o 
  -5  -1   8      227.94       65.29     53.90 o 
  -4  -1   8      291.50       94.21     55.05 o 
  -3  -1   8     5016.66     2918.87    228.65 o 
  -2  -1   8       11.80       -2.73     25.00 o 
  -1  -1   8     4031.27     4569.10    158.65 o 
   0  -1   8      950.58      894.33     43.65 o 
   1  -1   8      192.04      189.97     24.53 o 
   2  -1   8      610.06      647.35     40.41 o 
   3  -1   8      184.69      183.37     36.09 o 
   4  -1   8       12.91       32.30     23.65 o 
   5  -1   8       12.11       31.14     27.50 o 
   6  -1   8      136.80       99.80     41.04 o 
   7  -1   8      139.93      214.64     93.48 o 
  -9   0   8       75.54       35.94     77.62 o 
  -8   0   8      851.25     1159.07    183.65 o 
  -7   0   8      742.81     1027.22    171.05 o 
  -6   0   8     1591.85     1399.57    184.66 o 
  -5   0   8      652.70      382.98    101.20 o 
  -3   0   8       58.79      -13.31     21.84 o 
   0   0   8     1577.78     1637.22     73.35 o 
   1   0   8       46.37       22.09     12.45 o 
   2   0   8      406.82      356.97     42.77 o 
   3   0   8       25.01        1.60     17.28 o 
   4   0   8      137.59      144.17     36.50 o 
   5   0   8      237.60      176.11     49.43 o 
   6   0   8      110.49      138.75     44.13 o 
   7   0   8       85.59      137.58     48.75 o 
  -9   1   8       81.32      183.29    105.03 o 
  -8   1   8       73.40       61.92     75.83 o 
  -7   1   8       13.87       11.33     59.27 o 
  -6   1   8        6.72       25.16     50.46 o 
  -5   1   8     1306.09     1522.31    170.20 o 
  -4   1   8      265.16      295.44     83.18 o 
  -3   1   8     5419.82     4340.13    292.60 o 
  -2   1   8     4302.82     4465.60    216.37 o 
  -1   1   8      707.33      571.69     55.82 o 
   0   1   8     1259.39     1155.17     85.35 o 
   1   1   8      457.54      422.96     30.91 o 
   2   1   8      134.94       82.26     34.21 o 
   3   1   8     1686.22     1671.84     93.61 o 
   4   1   8     1124.53     1055.94     79.17 o 
   5   1   8      123.97      153.82     43.01 o 
   6   1   8       24.97       36.45     33.88 o 
   7   1   8        8.64      -31.04     31.04 o 
  -9   2   8        4.94      -13.16     67.54 o 
  -8   2   8      219.74      237.12    107.85 o 
  -7   2   8     1258.90     1465.98    185.02 o 
  -6   2   8       99.36      123.68     74.40 o 
  -5   2   8      589.55      561.40     31.59 o 
  -4   2   8     1177.64     1389.13     59.65 o 
  -3   2   8     4285.81     4607.17    136.61 o 
  -2   2   8     2979.53     3055.44    155.27 o 
  -1   2   8     7663.77     7626.94    366.37 o 
   0   2   8      142.16      182.90     25.59 o 
   1   2   8     2665.31     2676.15    132.14 o 
   2   2   8      263.95      219.76     40.35 o 
   3   2   8     1196.38     1290.58     85.39 o 
   4   2   8      399.37      395.06     59.26 o 
   5   2   8      165.62      166.08     45.83 o 
   6   2   8        5.03      -18.88     51.31 o 
   7   2   8       21.13       46.98     37.52 o 
  -9   3   8        8.71        4.10     59.24 o 
  -8   3   8       15.39        1.58     63.53 o 
  -7   3   8       67.99       71.55     63.77 o 
  -6   3   8      177.97      277.36     35.07 o 
  -5   3   8      339.78      355.67     34.79 o 
  -4   3   8       12.46       13.74     14.37 o 
  -3   3   8     1046.40      996.12     52.47 o 
  -2   3   8     4026.77     4296.32    133.02 o 
  -1   3   8      266.79      229.76     31.49 o 
   0   3   8     1526.40     1410.37     64.88 o 
   1   3   8      787.09      760.44     63.45 o 
   2   3   8     1983.67     2016.95    190.46 o 
   3   3   8      148.37      108.26     36.90 o 
   4   3   8     1193.35     1134.81     89.05 o 
   5   3   8      182.28      145.09     72.90 o 
   6   3   8       42.81       36.98     34.78 o 
  -9   4   8      232.16      426.34    131.34 o 
  -8   4   8      153.74      219.35     97.40 o 
  -7   4   8      391.63      450.25     40.67 o 
  -6   4   8      193.36      188.94     27.75 o 
  -5   4   8      394.55      422.18     39.38 o 
  -4   4   8      392.35      375.35     35.59 o 
  -3   4   8     1214.40     1223.19     73.68 o 
  -2   4   8      231.80      193.47     32.81 o 
  -1   4   8     1937.26     1828.73     78.72 o 
   0   4   8       44.26       52.42     19.49 o 
   1   4   8      371.56      381.10     54.97 o 
   2   4   8      546.85      513.87     61.54 o 
   3   4   8     2150.10     2256.81    257.66 o 
   4   4   8      219.84      260.75     57.80 o 
   5   4   8      537.73      477.67     74.42 o 
   6   4   8        6.08        1.45     30.82 o 
  -9   5   8        0.02       20.17     70.00 o 
  -8   5   8      284.36      481.66    135.74 o 
  -7   5   8      338.98      341.42     41.78 o 
  -6   5   8     3126.56     3569.59    172.97 o 
  -5   5   8      632.29      680.29    165.50 o 
  -4   5   8       13.44       28.00     19.04 o 
  -3   5   8       36.61       31.12     17.96 o 
  -2   5   8       36.27       31.73     19.04 o 
  -1   5   8      174.91      172.52     30.13 o 
   0   5   8        3.01       -8.87     16.43 o 
   1   5   8      145.68      139.03     42.34 o 
   2   5   8     2317.44     2488.20    231.47 o 
   3   5   8      102.17      141.48     43.74 o 
   4   5   8      618.42      616.00    104.72 o 
   5   5   8       59.70       65.62     41.17 o 
  -9   6   8      153.74      172.81    101.53 o 
  -8   6   8        0.62       -8.56     29.19 o 
  -7   6   8     1788.24     2110.99     93.23 o 
  -6   6   8      516.56      517.41     71.04 o 
  -5   6   8     1055.37     1167.87     90.27 o 
  -4   6   8      276.65      232.58     35.37 o 
  -3   6   8        3.57       -0.70     17.34 o 
  -2   6   8       92.58       88.14     25.82 o 
  -1   6   8      493.85      487.53     46.33 o 
   0   6   8      474.99      482.04     49.52 o 
   1   6   8      121.85      151.26     45.38 o 
   2   6   8        9.00      -11.32     28.64 o 
   3   6   8      468.91      501.08     78.47 o 
   4   6   8      168.19      205.04     87.16 o 
   5   6   8       17.88       -4.65     63.47 o 
  -8   7   8      440.21      407.05     55.83 o 
  -7   7   8      113.49       63.40     45.61 o 
  -6   7   8      830.85      889.28     89.90 o 
  -5   7   8      692.31      590.86     73.55 o 
  -4   7   8      111.67      109.87     40.50 o 
  -3   7   8        4.53       14.90     22.58 o 
  -2   7   8     1668.20     1700.54     86.67 o 
  -1   7   8      297.35      290.79     43.91 o 
   0   7   8       94.20      113.89     41.90 o 
   1   7   8        1.65      -23.76     32.59 o 
   2   7   8       50.14       50.05     42.03 o 
   3   7   8      609.21      738.63    135.80 o 
   4   7   8       25.41       53.38     64.77 o 
  -8   8   8       15.62        1.76     67.81 o 
  -7   8   8      533.94      321.75    175.91 o 
  -6   8   8      806.73      780.87     90.48 o 
  -5   8   8       12.66        5.02     32.54 o 
  -4   8   8      319.25      344.29     64.11 o 
  -3   8   8      197.93      168.61     50.46 o 
  -2   8   8      357.56      418.88     53.82 o 
  -1   8   8      177.31      140.17     44.56 o 
   0   8   8      295.65      350.66     98.43 o 
   1   8   8        7.99      -27.92     53.02 o 
   2   8   8        0.67      -41.32     50.68 o 
   3   8   8        2.14       35.49     71.30 o 
  -7   9   8      307.33      330.27    105.39 o 
  -6   9   8       18.43       28.16     40.24 o 
  -5   9   8      408.00      488.81     83.35 o 
  -4   9   8       28.53        6.10     32.10 o 
  -3   9   8       54.16       54.32     40.71 o 
  -2   9   8      653.96      698.70    113.41 o 
  -1   9   8     1316.16     1401.12    166.49 o 
   0   9   8        5.05      -29.65     57.51 o 
   1   9   8      118.95       82.06     77.68 o 
   2   9   8        2.96       59.18     78.81 o 
  -5  10   8        0.02      -18.66     30.80 o 
  -4  10   8       84.12       57.89     43.28 o 
  -3  10   8      107.31       96.95     74.59 o 
  -2  10   8      398.03      410.42    109.58 o 
  -1  10   8        0.96      -25.52     61.07 o 
   0  10   8      117.48      106.97     85.86 o 
  -2 -10   9      112.58      -18.87     27.28 o 
  -1 -10   9       39.72      -19.96     26.71 o 
   2 -10   9     1053.49     1380.85    166.40 o 
  -4  -9   9       28.89       36.21     65.29 o 
  -3  -9   9      268.17      251.98     97.95 o 
  -2  -9   9        4.05        6.17     47.61 o 
  -1  -9   9      550.05      777.21    138.42 o 
   0  -9   9       10.92      -18.38     42.05 o 
   2  -9   9      386.86      473.79    111.01 o 
   3  -9   9      228.89      290.25     55.79 o 
   4  -9   9       10.26       -9.98     36.60 o 
  -5  -8   9        8.94       10.18     56.39 o 
  -4  -8   9       43.21       56.87     62.01 o 
  -3  -8   9      159.75      188.03     77.59 o 
  -2  -8   9       65.02       75.53     51.92 o 
  -1  -8   9       86.24      180.04     74.86 o 
   0  -8   9     1614.48     1877.67    192.86 o 
   1  -8   9      314.07      482.06     99.92 o 
   2  -8   9     1110.32     1270.87     80.80 o 
   3  -8   9      586.02      678.11     68.70 o 
   4  -8   9      269.37      167.55     72.43 o 
   5  -8   9      172.29      129.58     72.91 o 
  -6  -7   9      135.72      116.21     81.18 o 
  -5  -7   9        2.93      -41.32     51.28 o 
  -4  -7   9      155.13      120.22     70.39 o 
  -3  -7   9      463.22      587.78    107.91 o 
  -2  -7   9       58.15       53.17     46.48 o 
  -1  -7   9      415.10      591.46    108.13 o 
   0  -7   9      298.51      233.42     78.78 o 
   1  -7   9      969.45     1129.72     62.49 o 
   2  -7   9     1224.64     1425.69     83.04 o 
   3  -7   9        5.62      -15.68     40.47 o 
   4  -7   9      112.98      174.96     71.43 o 
   5  -7   9      707.20      723.83    123.50 o 
  -7  -6   9      248.73      287.07    112.84 o 
  -6  -6   9       17.32      -34.30     50.71 o 
  -5  -6   9        4.05       58.79     59.03 o 
  -4  -6   9      425.83      440.37    108.92 o 
  -3  -6   9      104.55      112.05     51.50 o 
  -2  -6   9      105.35      112.71     53.90 o 
  -1  -6   9       27.21       41.83     41.50 o 
   0  -6   9      138.14      104.72     32.79 o 
   1  -6   9      784.85      946.75     52.31 o 
   2  -6   9      168.00      177.27     56.39 o 
   3  -6   9      335.60      381.43     81.97 o 
   4  -6   9      221.04      150.67     39.70 o 
   5  -6   9      337.66      394.77    102.14 o 
   6  -6   9      172.02       84.95     70.21 o 
  -8  -5   9      223.17      147.47    106.85 o 
  -7  -5   9        1.50        6.84     68.36 o 
  -6  -5   9      149.92      161.66     81.79 o 
  -5  -5   9      280.74      280.57     95.58 o 
  -4  -5   9      714.69      905.24    126.32 o 
  -3  -5   9      407.40      498.89     88.32 o 
  -2  -5   9     1746.15     1901.07    170.98 o 
  -1  -5   9       79.17       95.58     45.15 o 
   0  -5   9       80.07       82.74     19.39 o 
   1  -5   9      971.05      842.56     84.28 o 
   2  -5   9       21.52       30.30     25.67 o 
   3  -5   9      177.63      142.64     43.37 o 
   4  -5   9       69.51       84.07     31.85 o 
   5  -5   9       76.90       57.42     56.33 o 
   6  -5   9      541.95      615.76    130.06 o 
  -8  -4   9        9.60       33.63     69.18 o 
  -7  -4   9      368.71      218.32     98.71 o 
  -6  -4   9       11.51      -35.15     50.13 o 
  -5  -4   9      484.12      494.09    118.70 o 
  -4  -4   9      388.48      453.07     91.30 o 
  -3  -4   9     4203.08     5000.85    321.71 o 
  -2  -4   9       77.75       58.67     39.68 o 
  -1  -4   9      445.18      488.01     81.39 o 
   0  -4   9        2.53       -4.66     11.69 o 
   1  -4   9      327.95      349.57     44.27 o 
   2  -4   9       34.30       59.09     25.34 o 
   3  -4   9      476.58      434.60     41.06 o 
   4  -4   9       81.06       69.94     32.71 o 
   5  -4   9      489.85      457.58     61.10 o 
   6  -4   9       30.63       68.84     66.20 o 
  -8  -3   9      441.22      186.78    104.81 o 
  -7  -3   9        0.67       33.66     60.97 o 
  -6  -3   9      754.66      239.86     93.48 o 
  -5  -3   9        9.91       18.20     49.52 o 
  -4  -3   9     3667.94     4045.31    292.18 o 
  -3  -3   9      253.75      292.63     78.93 o 
  -2  -3   9     3468.63     4160.48    271.09 o 
  -1  -3   9      134.25      110.10     46.18 o 
   0  -3   9     1610.98     1639.52     87.70 o 
   1  -3   9       24.94       19.09     17.62 o 
   2  -3   9      974.08      828.66     50.10 o 
   3  -3   9      443.05      441.96     57.33 o 
   4  -3   9        4.30        2.77     30.41 o 
   5  -3   9        5.48       -2.40     25.85 o 
   6  -3   9      120.45      109.31     71.52 o 
   7  -3   9      333.44      464.95    123.92 o 
  -9  -2   9       66.11      104.75    103.14 o 
  -8  -2   9      240.64      125.38    101.41 o 
  -7  -2   9      266.49      124.05     85.07 o 
  -6  -2   9      288.27       66.23     62.59 o 
  -5  -2   9     2491.25     1285.91    161.51 o 
  -4  -2   9       61.44       26.01     36.82 o 
  -3  -2   9     4488.09     4394.05    299.47 o 
  -2  -2   9     2308.81     2670.90    203.83 o 
  -1  -2   9      982.00      981.50     52.38 o 
   0  -2   9      121.99      101.48     23.13 o 
   1  -2   9     2708.42     2947.43    120.29 o 
   2  -2   9     1010.48     1066.13     56.08 o 
   3  -2   9      301.55      348.93     67.99 o 
   4  -2   9     1027.55      993.66    119.05 o 
   5  -2   9       28.89       33.61     31.37 o 
   6  -2   9       51.96       27.98     37.24 o 
   7  -2   9       23.74       82.27     79.26 o 
  -9  -1   9       10.18       16.89     92.12 o 
  -8  -1   9       37.70       29.41     84.25 o 
  -7  -1   9       25.17       -7.99     67.51 o 
  -6  -1   9        2.41       37.76     54.41 o 
  -5  -1   9       36.64        3.34     30.62 o 
  -2  -1   9      355.97      194.62     62.46 o 
  -1  -1   9     2463.75     2468.18    199.07 o 
   0  -1   9     1283.82     1208.71     54.71 o 
   1  -1   9      728.18      741.27     74.34 o 
   2  -1   9     3129.22     3229.12    135.75 o 
   3  -1   9     1080.86     1085.37     74.80 o 
   4  -1   9       11.45       17.84     23.80 o 
   5  -1   9        6.35        7.52     24.90 o 
   6  -1   9       14.91       -3.87     42.50 o 
   7  -1   9       16.61       -0.61     66.96 o 
  -9   0   9       65.37       27.16     85.77 o 
  -8   0   9        8.29      -31.05     58.15 o 
  -7   0   9       85.71       75.44     77.50 o 
  -6   0   9        2.66       50.80     66.81 o 
  -5   0   9        6.69       25.92     45.57 o 
  -3   0   9      135.36       87.22     49.95 o 
  -1   0   9     1025.12     1047.57     58.64 o 
   0   0   9     1236.92     1180.34     62.47 o 
   1   0   9     2328.89     2252.77    101.03 o 
   2   0   9     5141.57     4925.50    182.06 o 
   3   0   9      197.61      167.36     35.99 o 
   4   0   9      369.35      311.13     52.48 o 
   5   0   9      140.98      149.26     43.98 o 
   6   0   9       32.36       28.64     34.04 o 
   7   0   9      290.73      285.14     64.98 o 
  -9   1   9       26.53       -3.58     75.65 o 
  -8   1   9      612.92      764.94    156.86 o 
  -7   1   9     1928.97     2795.67    272.31 o 
  -6   1   9        5.34      -20.69     36.55 o 
  -5   1   9      822.35      830.89    132.80 o 
  -4   1   9      160.22      104.88     57.75 o 
  -3   1   9      628.64      496.46     92.94 o 
  -2   1   9      885.58      976.05     66.40 o 
  -1   1   9       26.86       25.30     13.95 o 
   0   1   9     2368.87     2476.62     89.77 o 
   1   1   9     3489.54     3146.49    130.02 o 
   2   1   9      164.51      152.98     32.96 o 
   3   1   9     1953.30     1818.50    102.01 o 
   4   1   9       25.72       15.75     26.01 o 
   5   1   9      173.29      195.91     48.18 o 
   6   1   9       73.38       89.00     40.54 o 
  -9   2   9      228.99      266.14    115.33 o 
  -7   2   9       83.32       85.95     79.66 o 
  -6   2   9      348.60      468.84    115.81 o 
  -5   2   9       52.15       46.93     24.40 o 
  -4   2   9      255.17      214.83     38.97 o 
  -3   2   9      660.52      764.17     44.63 o 
  -2   2   9      974.14      897.71     60.57 o 
  -1   2   9      924.21      893.12     52.90 o 
   0   2   9     1246.03     1245.50     59.88 o 
   1   2   9      610.23      590.57     44.00 o 
   2   2   9     2453.74     2227.52    113.34 o 
   3   2   9      318.86      273.43     49.67 o 
   4   2   9      926.88      842.93     76.28 o 
   5   2   9       88.31       49.90     48.32 o 
   6   2   9     1581.42     1609.41    177.82 o 
  -9   3   9      358.81      364.73    133.59 o 
  -8   3   9       61.90       68.08     81.27 o 
  -7   3   9     1982.65     3082.50    279.32 o 
  -6   3   9      117.24      133.16     68.39 o 
  -5   3   9      573.28      693.35    118.68 o 
  -4   3   9       16.29       12.33     15.44 o 
  -3   3   9      558.31      570.08     41.45 o 
  -2   3   9       74.71       64.22     19.84 o 
  -1   3   9      495.76      481.40     40.74 o 
   0   3   9      112.07       99.45     22.95 o 
   1   3   9      370.56      339.50     50.54 o 
   2   3   9      499.05      434.65     60.05 o 
   3   3   9       50.75       43.50     33.42 o 
   4   3   9        3.94       -5.24     28.22 o 
   5   3   9      112.83      129.77     46.28 o 
   6   3   9        5.38        5.87     39.51 o 
  -9   4   9       10.25       33.09     77.90 o 
  -8   4   9      846.20     1078.92    176.03 o 
  -7   4   9      535.61      768.61    137.29 o 
  -6   4   9      493.42      667.11    121.16 o 
  -5   4   9       70.11       75.51     23.00 o 
  -4   4   9      741.52      806.47     51.54 o 
  -3   4   9       45.26       20.50     17.53 o 
  -2   4   9     1195.31     1306.52     66.35 o 
  -1   4   9      756.72      717.14     50.58 o 
   0   4   9       37.82       13.32     17.99 o 
   1   4   9      695.72      689.70     85.26 o 
   2   4   9       12.97        8.55     36.75 o 
   3   4   9      164.81      138.96     43.99 o 
   4   4   9       29.96       21.29     34.30 o 
   5   4   9       41.15        4.79     34.19 o 
  -9   5   9      239.55      335.47    125.23 o 
  -8   5   9      139.17      125.14     89.44 o 
  -7   5   9      574.45      708.46    131.09 o 
  -6   5   9      412.41      565.74     65.33 o 
  -5   5   9      755.09      734.80     69.62 o 
  -4   5   9      212.53      175.70     29.62 o 
  -3   5   9     2401.30     2524.18    101.00 o 
  -2   5   9      688.83      705.43     51.94 o 
  -1   5   9      211.89      169.79     32.86 o 
   0   5   9      258.61      231.70     49.30 o 
   1   5   9       99.23      112.44     41.27 o 
   2   5   9      207.37      220.97     52.48 o 
   3   5   9      318.98      290.65     60.29 o 
   4   5   9        3.61       39.22     36.14 o 
   5   5   9       65.37       26.81     28.39 o 
  -8   6   9      286.05      385.57    126.78 o 
  -7   6   9      287.86      444.38    124.47 o 
  -6   6   9        5.62       -3.72     31.33 o 
  -5   6   9       27.29       32.86     29.13 o 
  -4   6   9     1158.34     1210.45     70.06 o 
  -3   6   9     1135.87     1172.04     68.02 o 
  -2   6   9     1314.08     1443.67     78.16 o 
  -1   6   9     1053.26     1067.15     68.30 o 
   0   6   9       77.52       54.96     39.33 o 
   1   6   9       37.20       35.06     37.89 o 
   2   6   9      392.27      367.97     68.32 o 
   3   6   9      164.86      165.93     55.51 o 
   4   6   9        0.52        1.20     33.75 o 
  -7   7   9        6.62      -22.27     46.70 o 
  -6   7   9      243.65      238.29     60.01 o 
  -5   7   9      302.16      276.21     59.65 o 
  -4   7   9      426.86      458.28     66.59 o 
  -3   7   9      643.67      572.87     54.24 o 
  -2   7   9     1853.84     1988.07     97.33 o 
  -1   7   9       15.49       22.53     25.93 o 
   0   7   9      246.25      342.99     66.29 o 
   1   7   9       99.00      122.08     47.44 o 
   2   7   9      200.11      298.85     67.08 o 
   3   7   9       24.37       50.87     45.44 o 
  -7   8   9        0.06      -32.36     32.36 o 
  -6   8   9      180.78      166.51     55.58 o 
  -5   8   9       47.29       57.36     40.12 o 
  -4   8   9      803.25      914.12     91.86 o 
  -3   8   9     1686.79     1643.08     92.37 o 
  -2   8   9      126.32      119.39     36.00 o 
  -1   8   9      527.49      560.02    100.82 o 
   0   8   9       26.97      -26.24     33.66 o 
   1   8   9      321.32      322.04    104.81 o 
   2   8   9      378.02      307.09    111.13 o 
  -6   9   9      183.20      103.40     79.52 o 
  -5   9   9       48.28       44.65     45.12 o 
  -4   9   9      253.47      280.20     65.47 o 
  -3   9   9        9.98        2.88     30.53 o 
  -2   9   9      400.48      556.37    124.11 o 
  -1   9   9       41.69       -1.79     64.01 o 
   0   9   9      205.51      158.56     85.89 o 
   1   9   9       55.14       76.38     82.52 o 
  -4  10   9        2.14        3.70     38.41 o 
  -3  10   9      143.20      108.95     81.69 o 
  -2  10   9       96.78      134.71     88.04 o 
  -1  10   9        1.57      -25.85     69.18 o 
  -3  -9  10      107.01      -11.85     24.88 o 
  -2  -9  10       12.22      -25.31     33.94 o 
  -1  -9  10      129.29      153.27     76.74 o 
   0  -9  10        1.91       15.31     55.05 o 
   1  -9  10      150.42      162.90     83.64 o 
   2  -9  10        4.04      -35.52     48.52 o 
  -5  -8  10      339.79      610.11    146.50 o 
  -4  -8  10      318.34      381.22    117.39 o 
  -3  -8  10       89.06      139.30     70.30 o 
  -2  -8  10      270.13      402.49    106.97 o 
  -1  -8  10       44.72       64.32     57.69 o 
   0  -8  10        2.74      -31.20     34.85 o 
   1  -8  10      423.98      397.93    107.88 o 
   2  -8  10       48.21       37.98     55.93 o 
   3  -8  10      150.19      168.01     47.31 o 
   4  -8  10      185.23      166.58     77.08 o 
  -6  -7  10      150.11      274.80    106.70 o 
  -5  -7  10      533.73      767.85    139.87 o 
  -4  -7  10      181.11      286.19     97.25 o 
  -3  -7  10     1282.30     1785.26    187.51 o 
  -2  -7  10        0.74        7.81     35.64 o 
  -1  -7  10      283.80      336.38     91.90 o 
   0  -7  10      181.38      188.94     73.89 o 
   1  -7  10       34.42       35.94     44.27 o 
   2  -7  10       81.13       76.42     28.09 o 
   3  -7  10        0.41      -19.50     37.10 o 
   4  -7  10       30.44       53.32     56.72 o 
   5  -7  10      211.24      256.51     89.32 o 
  -7  -6  10        3.55       50.37     79.51 o 
  -6  -6  10      158.77      402.82    124.78 o 
  -5  -6  10      217.41      183.75     81.39 o 
  -4  -6  10     2315.61     2790.96    241.41 o 
  -3  -6  10       25.74       21.78     35.55 o 
  -2  -6  10     1243.28     1363.50    151.36 o 
  -1  -6  10      101.60       94.67     51.16 o 
   0  -6  10      940.60      956.19    125.26 o 
   1  -6  10      514.55      476.77     91.84 o 
   2  -6  10      809.59      973.99    107.70 o 
   3  -6  10      223.69      230.26     39.75 o 
   4  -6  10       36.24       20.25     29.12 o 
   5  -6  10       48.87       95.28     68.45 o 
  -7  -5  10       44.89       48.52     75.35 o 
  -6  -5  10      247.97      241.10     97.49 o 
  -5  -5  10     1726.73     2110.64    219.35 o 
  -4  -5  10      116.39      144.46     64.35 o 
  -3  -5  10     1306.86     1694.99    170.16 o 
  -2  -5  10       41.88       57.75     38.89 o 
  -1  -5  10      894.04     1043.83    122.62 o 
   0  -5  10      382.65      333.65     79.29 o 
   1  -5  10     3962.02     4331.50    180.82 o 
   2  -5  10      519.64      498.91     62.72 o 
   3  -5  10      167.15      153.63     39.38 o 
   4  -5  10        1.97      -25.12     25.12 o 
   5  -5  10        6.30      -18.02     51.34 o 
   6  -5  10       38.94       -6.90     60.61 o 
  -8  -4  10      178.51       70.18     94.94 o 
  -7  -4  10        2.60       62.31     78.72 o 
  -6  -4  10      225.34      166.22     92.30 o 
  -5  -4  10      121.72       81.66     56.21 o 
  -4  -4  10      556.69      891.44    126.14 o 
  -3  -4  10      635.24      795.68    113.47 o 
  -2  -4  10      528.64      590.76     93.36 o 
  -1  -4  10      357.53      296.67     75.04 o 
   0  -4  10     1930.69     2200.11    175.82 o 
   1  -4  10      243.40      263.60     42.33 o 
   2  -4  10      645.57      721.48     50.57 o 
   3  -4  10      390.61      345.55     72.64 o 
   4  -4  10      186.06      258.84     77.34 o 
   5  -4  10       27.58       52.29     34.32 o 
   6  -4  10      194.68       76.07     78.41 o 
  -8  -3  10       78.69      111.16     90.44 o 
  -7  -3  10       83.98       30.02     69.91 o 
  -6  -3  10       68.53       44.23     63.80 o 
  -5  -3  10      511.54      272.34     89.90 o 
  -4  -3  10     1238.37     1141.57    146.56 o 
  -3  -3  10       16.69       17.26     36.46 o 
  -2  -3  10       14.32       27.07     36.06 o 
  -1  -3  10     2833.44     3165.77    223.21 o 
   0  -3  10      917.50      953.40     61.77 o 
   1  -3  10     3014.68     3255.94    153.81 o 
   2  -3  10     1182.32     1290.82     65.59 o 
   3  -3  10      502.89      568.13     58.87 o 
   4  -3  10        6.13        5.33     26.61 o 
   5  -3  10      701.03      700.46     74.45 o 
   6  -3  10      187.73      167.34     81.24 o 
  -9  -2  10       40.31       54.81    118.79 o 
  -8  -2  10      303.76      161.87    109.07 o 
  -7  -2  10      640.30      323.38    118.09 o 
  -6  -2  10      261.64       31.35     56.60 o 
  -5  -2  10        3.37       10.60     36.67 o 
  -4  -2  10      580.21      372.75     97.83 o 
  -3  -2  10       17.71      -10.45     26.58 o 
  -2  -2  10      581.47      484.28     86.92 o 
  -1  -2  10      275.02      276.47     70.48 o 
   0  -2  10     1271.08     1541.54     79.77 o 
   1  -2  10     3267.58     3322.95    153.42 o 
   2  -2  10      277.24      259.28     42.62 o 
   3  -2  10      540.48      647.64     62.45 o 
   4  -2  10      874.27      837.60     74.75 o 
   5  -2  10      698.24      815.83     99.44 o 
   6  -2  10      129.90      127.59     50.33 o 
  -9  -1  10      205.75      511.10    165.52 o 
  -8  -1  10      770.13     1052.55    191.19 o 
  -7  -1  10       34.29      -11.03     51.65 o 
  -6  -1  10      408.03      297.52    111.92 o 
  -5  -1  10      115.59        3.31     33.24 o 
  -4  -1  10      162.56       16.95     39.34 o 
  -3  -1  10      138.91       65.23     49.43 o 
  -2  -1  10      144.15       95.94     49.86 o 
  -1  -1  10      117.73       53.08     42.08 o 
   0  -1  10      260.66      261.11     50.02 o 
   1  -1  10       40.78       44.89     18.72 o 
   2  -1  10      998.12      971.00     69.66 o 
   3  -1  10        1.60      -14.94     23.36 o 
   4  -1  10     1024.22     1179.61    148.41 o 
   5  -1  10      323.02      326.23     61.95 o 
   6  -1  10      923.92     1010.71    176.71 o 
  -8   0  10       45.30       17.32     75.59 o 
  -7   0  10      599.63      660.36    163.48 o 
  -6   0  10      117.96       21.33     53.20 o 
  -5   0  10       79.52       85.40     57.45 o 
  -4   0  10      354.06      165.43     70.97 o 
  -2   0  10       76.15       27.04     37.34 o 
  -1   0  10      128.81      126.28     32.50 o 
   0   0  10       84.40       55.08     21.71 o 
   1   0  10      539.68      449.46     44.32 o 
   2   0  10      208.52      185.25     37.52 o 
   3   0  10      497.85      535.00     57.31 o 
   4   0  10        1.03        0.83     25.67 o 
   5   0  10     1220.25     1313.88     99.44 o 
   6   0  10       20.21      -13.64     34.19 o 
  -9   1  10       19.95       17.86     78.44 o 
  -7   1  10       54.86      111.56     89.20 o 
  -6   1  10      529.86      762.51    136.23 o 
  -5   1  10        3.15        4.13     44.20 o 
  -4   1  10      571.25      498.40    100.71 o 
  -3   1  10       10.19        6.37     17.91 o 
  -2   1  10      629.39      658.60    111.06 o 
  -1   1  10      110.16      102.74     20.58 o 
   0   1  10        0.91       15.56     14.95 o 
   1   1  10      413.02      365.10     41.65 o 
   2   1  10      106.40       58.28     25.99 o 
   3   1  10        2.36       -3.51     22.32 o 
   4   1  10       42.33       76.24     34.50 o 
   5   1  10       84.81       80.94     41.20 o 
   6   1  10      138.07      154.89     87.66 o 
  -9   2  10      456.40      675.40    172.56 o 
  -8   2  10      341.50      620.02    152.94 o 
  -7   2  10      320.80      460.46    126.75 o 
  -6   2  10       10.19        9.39     58.76 o 
  -5   2  10     2241.29     2817.48    173.87 o 
  -4   2  10        1.62        8.09     20.22 o 
  -3   2  10     3798.99     4253.99    314.34 o 
  -2   2  10     1566.33     1766.03     75.08 o 
  -1   2  10      403.73      410.18     36.72 o 
   0   2  10      163.98      159.02     27.48 o 
   1   2  10      361.29      337.02     79.61 o 
   2   2  10       18.20       25.65     22.67 o 
   3   2  10        0.41       -3.25     22.82 o 
   4   2  10       18.85       22.07     27.99 o 
   5   2  10       83.11      110.06     43.54 o 
   6   2  10      230.21      173.43     71.38 o 
  -9   3  10       44.47       59.94     77.75 o 
  -8   3  10       97.16       86.83     86.89 o 
  -7   3  10       50.82       96.22     67.57 o 
  -6   3  10      383.64      601.12    120.98 o 
  -5   3  10       43.17       36.08     26.53 o 
  -4   3  10     5608.11     6282.13    585.55 o 
  -3   3  10     1215.14     1315.73     65.84 o 
  -2   3  10      723.23      741.00     51.08 o 
  -1   3  10       23.64       28.57     19.17 o 
   0   3  10      444.33      481.23     53.04 o 
   1   3  10      343.72      277.22     47.57 o 
   2   3  10      608.55      636.92     77.00 o 
   3   3  10      335.02      357.72     60.44 o 
   4   3  10        0.65      -22.59     26.28 o 
   5   3  10        5.77       16.28     33.70 o 
  -9   4  10        0.83      -28.56     62.04 o 
  -8   4  10       43.55       57.88     80.36 o 
  -7   4  10       29.47       69.30     63.56 o 
  -6   4  10       53.41       44.02     50.13 o 
  -5   4  10      900.51     1187.72     87.89 o 
  -4   4  10     1631.42     1822.84    107.39 o 
  -3   4  10     1459.68     1651.56     78.57 o 
  -2   4  10     1385.12     1548.43     76.14 o 
  -1   4  10     1401.22     1289.33     70.11 o 
   0   4  10     1000.36     1098.73    149.10 o 
   1   4  10     2046.07     2213.61    123.61 o 
   2   4  10     2486.16     2465.56    286.49 o 
   3   4  10        5.88        8.86     30.26 o 
   4   4  10        1.85      -22.16     31.17 o 
   5   4  10        1.61        9.83     28.55 o 
  -8   5  10       52.90       44.08     66.44 o 
  -7   5  10       49.72       10.45     50.98 o 
  -6   5  10      385.13      477.53    118.67 o 
  -5   5  10      268.39      218.68     78.72 o 
  -4   5  10      226.71      197.19     32.54 o 
  -3   5  10     1525.35     1620.71     80.38 o 
  -2   5  10        8.13       -7.61     17.95 o 
  -1   5  10      746.40      763.09     57.06 o 
   0   5  10      862.01      993.98    197.77 o 
   1   5  10     1059.61     1271.71    132.37 o 
   2   5  10       79.65      123.02     46.20 o 
   3   5  10      448.40      464.68     73.66 o 
   4   5  10        0.48       -1.66     32.20 o 
  -8   6  10      179.54       18.99     36.55 o 
  -7   6  10        2.54      -20.42     42.29 o 
  -6   6  10       57.30       53.80     53.50 o 
  -5   6  10      291.99      235.18     82.85 o 
  -4   6  10      404.61      461.84     48.38 o 
  -3   6  10       30.88       34.20     24.44 o 
  -2   6  10      443.87      463.98     49.08 o 
  -1   6  10       63.75       49.17     66.61 o 
   0   6  10     1727.79     1744.24    116.92 o 
   1   6  10        5.35       11.49     37.47 o 
   2   6  10      928.01      923.16     92.37 o 
   3   6  10       64.07       42.53     43.80 o 
   4   6  10       60.27       98.47     82.21 o 
  -7   7  10      423.55      109.22     70.94 o 
  -6   7  10        1.38       -1.97     51.65 o 
  -5   7  10       77.23       77.26     41.97 o 
  -4   7  10       80.57       53.25     38.52 o 
  -3   7  10        0.18       -9.96     22.48 o 
  -2   7  10        7.44       22.33     26.92 o 
  -1   7  10        5.90      -10.48     35.49 o 
   0   7  10        6.28       40.77     39.96 o 
   1   7  10      726.60      711.48     86.67 o 
   2   7  10      156.83      133.08     51.87 o 
   3   7  10       58.18       77.62     52.94 o 
  -7   8  10       31.75       -2.25     28.07 o 
  -6   8  10      180.26      199.33     86.68 o 
  -5   8  10        2.41      -32.58     34.59 o 
  -4   8  10       14.20       21.90     35.30 o 
  -3   8  10       16.07       19.78     29.69 o 
  -2   8  10      107.51      129.89     39.73 o 
  -1   8  10      234.33      200.04     61.52 o 
   0   8  10       28.38       36.96     46.65 o 
   1   8  10        0.88       54.99     47.12 o 
   2   8  10       47.96       81.27     87.47 o 
  -5   9  10       49.79       28.89     45.60 o 
  -4   9  10        0.91      -30.20     33.59 o 
  -3   9  10      656.48      713.23     87.39 o 
  -2   9  10       53.86      116.51     73.01 o 
  -1   9  10        6.14        4.65     61.98 o 
   0   9  10        2.42       18.65     70.88 o 
  -2  -9  11      169.56       39.13     34.39 o 
   0  -9  11     1091.83     1320.45    177.64 o 
   1  -9  11        5.68      -18.84     51.68 o 
  -4  -8  11       87.13       -8.51     24.91 o 
  -3  -8  11       77.18        6.90     44.78 o 
  -2  -8  11      203.35      340.42    104.97 o 
  -1  -8  11      919.60     1131.58    154.79 o 
   0  -8  11        0.20       -9.33     47.00 o 
   1  -8  11      961.52     1223.08    162.14 o 
   2  -8  11       50.46      117.45     64.07 o 
  -5  -7  11      101.28       24.91     66.05 o 
  -4  -7  11       25.87       58.73     53.74 o 
  -3  -7  11       34.29       14.34     48.28 o 
  -2  -7  11      457.72      626.19    111.92 o 
  -1  -7  11       74.79       74.49     54.38 o 
   0  -7  11     1819.80     2125.10    202.67 o 
   1  -7  11      162.11      144.92     69.36 o 
   2  -7  11      558.00      775.99    124.26 o 
   3  -7  11        1.71      -13.91     33.05 o 
   4  -7  11      393.42      403.95    101.17 o 
  -6  -6  11       62.43       19.78     64.44 o 
  -5  -6  11       41.04       59.21     56.69 o 
  -4  -6  11       12.39       61.92     58.54 o 
  -3  -6  11       18.69       14.95     39.25 o 
  -2  -6  11        0.52       -3.43     33.09 o 
  -1  -6  11     2244.02     2339.98    207.23 o 
   0  -6  11      575.21      619.71    102.23 o 
   1  -6  11      337.54      396.90     95.64 o 
   2  -6  11        3.99       -9.93     39.28 o 
   3  -6  11      562.85      612.48     66.64 o 
   4  -6  11       38.98       26.64     32.92 o 
  -7  -5  11        6.72       51.59     82.55 o 
  -6  -5  11       44.46       30.56     57.45 o 
  -5  -5  11       35.48       28.16     38.16 o 
  -4  -5  11       23.95       20.51     49.52 o 
  -3  -5  11        2.80       20.69     39.37 o 
  -2  -5  11      289.47      294.42     84.09 o 
  -1  -5  11       36.23       26.64     36.18 o 
   0  -5  11      884.86      931.52    116.48 o 
   1  -5  11      643.36      582.07     93.33 o 
   2  -5  11      348.38      388.09     44.73 o 
   3  -5  11      266.37      310.08     66.09 o 
   4  -5  11      584.09      764.92    129.83 o 
   5  -5  11      291.61      408.53    106.94 o 
  -7  -4  11       12.66       -7.87     59.21 o 
  -6  -4  11        3.19      -44.30     44.36 o 
  -5  -4  11     1025.39      930.24    145.37 o 
  -4  -4  11      532.12      643.20    112.77 o 
  -3  -4  11       36.81       34.30     42.59 o 
  -2  -4  11        0.84       -5.23     29.59 o 
  -1  -4  11      388.30      469.97     84.43 o 
   0  -4  11     2269.06     2526.58    197.84 o 
   1  -4  11       83.13       96.07     48.61 o 
   2  -4  11      356.76      382.22     52.16 o 
   3  -4  11      763.16      725.22     69.00 o 
   4  -4  11      671.98      759.65     76.34 o 
   5  -4  11      112.29       98.73     46.47 o 
  -8  -3  11        4.24       10.72     80.63 o 
  -7  -3  11       67.39       15.86     68.93 o 
  -6  -3  11      200.46      141.24     68.27 o 
  -5  -3  11      317.11      198.36     84.00 o 
  -4  -3  11      413.44      364.57    103.42 o 
  -3  -3  11      921.35      986.54    130.34 o 
  -2  -3  11        4.52       24.43     33.09 o 
  -1  -3  11        7.41       -1.79     33.21 o 
   0  -3  11      145.93      219.75     63.25 o 
   1  -3  11       34.62       27.14     22.18 o 
   2  -3  11       16.15        2.16     19.62 o 
   3  -3  11      491.97      551.49     62.14 o 
   4  -3  11       15.71        8.57     30.43 o 
   5  -3  11      696.25      767.97     80.97 o 
  -8  -2  11       89.32       71.94     92.12 o 
  -7  -2  11       62.31       38.77     67.99 o 
  -6  -2  11      210.57       93.12     65.87 o 
  -5  -2  11      194.41       35.27     51.07 o 
  -3  -2  11      156.63      149.48     62.98 o 
  -2  -2  11       35.79       21.97     38.71 o 
  -1  -2  11      237.61      268.27     76.07 o 
   0  -2  11      102.93       68.80     30.26 o 
   1  -2  11      584.29      566.00     44.55 o 
   2  -2  11       77.67       65.74     28.08 o 
   3  -2  11       16.36       33.59     28.43 o 
   4  -2  11      652.03      696.45     75.80 o 
   5  -2  11       92.68       90.42     44.72 o 
  -8  -1  11        7.31       32.63     85.37 o 
  -7  -1  11      198.05      207.69    102.45 o 
  -6  -1  11      602.53      287.77    100.26 o 
  -4  -1  11      295.50       50.28     54.23 o 
  -3  -1  11      974.24      448.55     91.08 o 
  -2  -1  11        0.96       14.61     34.54 o 
  -1  -1  11     1005.95      971.58    358.82 o 
   0  -1  11       75.54       48.52     24.87 o 
   1  -1  11     1771.81     1836.38    126.29 o 
   2  -1  11      681.47      772.18     65.28 o 
   3  -1  11       13.51       29.59     28.51 o 
   4  -1  11       12.76       48.00     33.82 o 
   5  -1  11       15.66        5.02     33.76 o 
  -9   0  11       73.70      103.05    119.12 o 
  -8   0  11       11.85       13.28     82.79 o 
  -7   0  11       88.70       93.66     73.49 o 
  -5   0  11       51.93       52.41     50.83 o 
  -4   0  11     3711.12     2204.27    219.02 o 
  -3   0  11      308.96      200.00     71.91 o 
  -2   0  11     1449.50     1509.09    123.23 o 
  -1   0  11        0.72       13.55     21.20 o 
   0   0  11     3020.05     3067.70    194.04 o 
   1   0  11      122.02      144.57     33.73 o 
   2   0  11      650.70      701.81     61.89 o 
   3   0  11      212.59      313.49     54.29 o 
   4   0  11       17.63       43.33     32.37 o 
   5   0  11        3.35       11.46     33.02 o 
  -9   1  11       39.57        3.37     89.20 o 
  -8   1  11       27.82        7.35     84.06 o 
  -7   1  11      120.31      144.86     81.82 o 
  -6   1  11       15.50       50.25     58.51 o 
  -5   1  11     1042.80     1227.46    164.57 o 
  -4   1  11      758.06      849.76     74.95 o 
  -3   1  11      889.42     1154.59    239.07 o 
  -2   1  11       64.21       51.64     28.53 o 
  -1   1  11     2851.68     2768.72    623.22 o 
   0   1  11     1200.26     1177.37     71.76 o 
   1   1  11     1104.08     1166.73     75.47 o 
   2   1  11      711.09      802.57     77.97 o 
   3   1  11       40.65       44.44     29.16 o 
   4   1  11       11.29       14.19     26.59 o 
   5   1  11       37.79       78.74     43.81 o 
  -9   2  11        2.72        4.34     84.92 o 
  -8   2  11       30.09       97.61     90.05 o 
  -7   2  11       93.10      154.76     86.43 o 
  -6   2  11      830.12     1142.83    130.00 o 
  -5   2  11     2258.23     2501.82    162.54 o 
  -4   2  11      202.12      115.90     34.94 o 
  -3   2  11     1529.57     1696.42    169.13 o 
  -2   2  11      991.72     1085.71    166.34 o 
  -1   2  11      814.86      853.69     53.03 o 
   0   2  11     2153.38     2420.19    155.48 o 
   1   2  11     3056.21     3437.44    256.72 o 
   2   2  11      323.42      245.19     61.46 o 
   3   2  11      432.57      399.21     62.51 o 
   4   2  11       82.37       76.16     41.79 o 
   5   2  11       18.89       32.83     34.28 o 
  -9   3  11       89.42      133.71    113.14 o 
  -7   3  11        4.13      -37.49     40.10 o 
  -6   3  11      107.96       99.16     69.30 o 
  -5   3  11       21.39       23.55     27.53 o 
  -4   3  11       29.09       48.56     55.37 o 
  -3   3  11      238.73      190.49     45.57 o 
  -2   3  11      329.93      433.41     53.76 o 
  -1   3  11      444.85      531.07     46.30 o 
   0   3  11     1147.43     1238.76     83.67 o 
   1   3  11      273.21      279.67     49.18 o 
   2   3  11      291.32      300.09     54.27 o 
   3   3  11       66.33       45.08     35.47 o 
   4   3  11      234.82      154.92     47.44 o 
   5   3  11       71.84       18.61     36.58 o 
  -8   4  11       65.94      -14.77     39.92 o 
  -7   4  11      199.23      249.82    100.11 o 
  -6   4  11       25.02       10.36     46.88 o 
  -5   4  11      242.27      291.45     55.65 o 
  -4   4  11      784.81      731.77     71.41 o 
  -3   4  11      265.05      290.29     53.01 o 
  -2   4  11       39.66       23.32     21.15 o 
  -1   4  11      332.41      358.71     41.84 o 
   0   4  11       42.89       16.95     29.88 o 
   1   4  11      914.49      936.87     83.38 o 
   2   4  11      172.44      108.05     42.35 o 
   3   4  11      241.13      209.80     54.05 o 
   4   4  11       53.52       58.20     38.82 o 
  -7   5  11        9.25      -43.05     47.49 o 
  -6   5  11      147.85      220.60     91.75 o 
  -5   5  11      423.30      472.03    115.60 o 
  -4   5  11     1035.28     1279.38     94.98 o 
  -3   5  11      153.21      179.38     43.46 o 
  -2   5  11      252.33      226.57     38.84 o 
  -1   5  11       51.84       61.63     36.38 o 
   0   5  11      140.90      110.85     69.63 o 
   1   5  11      254.02      274.31     58.70 o 
   2   5  11       32.96       30.49     38.21 o 
   3   5  11       95.54       -4.96     34.94 o 
   4   5  11      166.63      174.14     84.85 o 
  -8   6  11       64.57        4.89     34.06 o 
  -7   6  11      192.86      180.62     91.48 o 
  -6   6  11        0.01       -5.35     46.51 o 
  -5   6  11      285.65      367.49    106.64 o 
  -4   6  11        5.38        1.83     30.44 o 
  -3   6  11      506.00      513.15     51.68 o 
  -2   6  11      661.88      695.02     64.43 o 
  -1   6  11       42.23      -21.77     34.07 o 
   0   6  11        9.14      -23.33     35.35 o 
   1   6  11        1.53      -43.71     50.05 o 
   2   6  11       11.06       19.60     40.72 o 
   3   6  11       21.62      -12.17     40.55 o 
  -7   7  11       53.97      -16.53     33.94 o 
  -6   7  11      256.74      213.46     88.32 o 
  -5   7  11       36.20       86.34     62.74 o 
  -4   7  11     1428.02     1802.15    191.16 o 
  -3   7  11      555.07      565.90     58.45 o 
  -2   7  11        6.55       38.72     43.16 o 
  -1   7  11       16.71       10.97     42.94 o 
   0   7  11        2.52      -38.32     38.32 o 
   1   7  11        2.03        0.39     42.27 o 
   2   7  11        0.32       -0.65     66.90 o 
  -6   8  11       73.99       63.80     49.25 o 
  -5   8  11      468.09      392.16    114.26 o 
  -4   8  11      481.18      521.55    122.83 o 
  -3   8  11      198.38      214.56     47.52 o 
  -2   8  11      178.17      204.54     60.87 o 
  -1   8  11        5.74       19.42     45.44 o 
   0   8  11        0.74       52.09     48.10 o 
   1   8  11       24.00      120.22     92.42 o 
  -4   9  11      239.91      216.07     87.47 o 
  -3   9  11      418.87      436.28     81.86 o 
  -2   9  11        2.97       64.04     52.34 o 
  -3  -8  12       13.56       21.87     26.55 o 
  -2  -8  12      234.36       96.64     55.96 o 
  -1  -8  12      299.28      330.18     99.65 o 
   0  -8  12        8.98      -19.54     41.08 o 
   1  -8  12        5.31      -38.71     38.71 o 
   2  -8  12      449.85      473.00    119.98 o 
  -5  -7  12      151.97       38.13     33.27 o 
  -4  -7  12      107.80      -23.70     30.59 o 
  -3  -7  12      110.38      144.31     74.37 o 
  -2  -7  12      178.88      202.19     78.99 o 
  -1  -7  12        1.12       19.84     42.90 o 
   0  -7  12       38.89       68.02     50.65 o 
   1  -7  12       47.71       33.36     48.06 o 
   2  -7  12       60.44       86.89     60.64 o 
   3  -7  12      449.87      491.96     99.41 o 
  -6  -6  12      423.42      793.49    160.72 o 
  -4  -6  12        2.21      -13.88     42.44 o 
  -3  -6  12        4.21       -8.20     40.38 o 
  -2  -6  12       40.40       22.27     38.25 o 
  -1  -6  12       78.20       44.66     46.97 o 
   0  -6  12      274.18      321.28     87.74 o 
   1  -6  12        8.17        2.73     36.67 o 
   2  -6  12      188.07      334.25     86.04 o 
   3  -6  12      236.73      391.95     89.23 o 
   4  -6  12       29.14       13.37     43.08 o 
  -5  -5  12       97.71      128.15     74.89 o 
  -4  -5  12      439.71      467.35    115.57 o 
  -3  -5  12      249.76      253.41     85.01 o 
  -2  -5  12       36.97       12.52     39.43 o 
  -1  -5  12      884.51      968.58    126.45 o 
   0  -5  12      626.66      640.37    102.96 o 
   1  -5  12      372.72      385.96     89.72 o 
   2  -5  12      375.76      394.29     85.98 o 
   3  -5  12        1.50      -28.92     28.92 o 
   4  -5  12      333.26      340.62     64.76 o 
  -7  -4  12      313.09      180.83    105.70 o 
  -6  -4  12       62.46       35.79     51.89 o 
  -5  -4  12      965.90      912.62    149.14 o 
  -4  -4  12       16.45        8.42     36.00 o 
  -3  -4  12      504.08      664.34    111.50 o 
  -2  -4  12      564.23      695.97    108.37 o 
  -1  -4  12     1483.84     1825.91    172.69 o 
   0  -4  12        0.65        0.64     29.99 o 
   1  -4  12     1183.10     1300.15     92.41 o 
   2  -4  12      120.79      142.37     55.66 o 
   3  -4  12        8.67       -9.05     32.84 o 
   4  -4  12       22.63       31.51     31.59 o 
  -7  -3  12      152.23       37.82     71.67 o 
  -6  -3  12     1063.22      440.77    130.70 o 
  -5  -3  12        5.33       46.18     47.73 o 
  -4  -3  12      871.01      494.51    102.14 o 
  -3  -3  12      121.61       49.10     46.39 o 
  -2  -3  12     2379.26     3043.70    243.23 o 
  -1  -3  12       81.95      121.83     56.81 o 
   0  -3  12     2801.90     3527.37    250.28 o 
   1  -3  12       70.79       30.87     32.20 o 
   2  -3  12      146.75      147.26     53.53 o 
   3  -3  12       37.30       39.74     29.29 o 
   4  -3  12       89.08      127.54     45.16 o 
   5  -3  12       13.36       46.58     40.85 o 
  -8  -2  12        1.81       37.82     95.55 o 
  -7  -2  12      408.69      123.83     81.85 o 
  -6  -2  12       65.18        1.46     39.28 o 
  -5  -2  12      471.73      338.51    105.21 o 
  -4  -2  12       23.03       44.17     48.91 o 
  -3  -2  12      705.37      367.92     99.26 o 
  -2  -2  12       26.93        4.65     30.90 o 
  -1  -2  12     3868.77     3146.69    245.05 o 
   0  -2  12     1363.70     1213.29     88.30 o 
   1  -2  12      364.56      482.66     77.96 o 
   2  -2  12       48.25       35.94     36.46 o 
   3  -2  12      469.34      536.05     68.83 o 
   4  -2  12        9.23      -13.62     31.03 o 
   5  -2  12      230.12      327.41     65.22 o 
  -8  -1  12        3.59       39.92     93.45 o 
  -7  -1  12        1.13      -20.63     59.03 o 
  -6  -1  12       29.86       41.17     56.81 o 
  -5  -1  12      359.62      123.07     68.72 o 
  -4  -1  12       40.15       19.32     40.38 o 
  -3  -1  12       13.08      -23.21     28.62 o 
  -1  -1  12      465.78      404.42    196.20 o 
   0  -1  12     2141.25     2128.93    159.74 o 
   1  -1  12     1042.43      919.61    106.36 o 
   2  -1  12      193.16      245.46     46.84 o 
   3  -1  12       30.75       29.79     28.03 o 
   4  -1  12      345.30      421.96     68.55 o 
   5  -1  12       54.75       52.73     38.63 o 
  -8   0  12       45.25       62.62     87.47 o 
  -7   0  12        9.00       -6.93     51.86 o 
  -6   0  12      433.64      404.46    124.93 o 
  -5   0  12      583.01      360.02    113.93 o 
  -4   0  12       34.27       -3.62     38.89 o 
  -3   0  12      406.15      300.59    142.14 o 
  -2   0  12      278.89      246.18    102.03 o 
  -1   0  12      693.65      622.78    200.36 o 
   0   0  12     1738.57     1541.20    136.44 o 
   1   0  12       17.05       38.77     34.06 o 
   2   0  12      222.80      198.57     43.09 o 
   3   0  12      630.02      699.03     71.35 o 
   4   0  12      414.83      404.20     67.63 o 
   5   0  12      151.54      175.29     55.37 o 
  -8   1  12       12.22        7.38     56.51 o 
  -7   1  12        2.87       31.96     63.19 o 
  -6   1  12      712.46      799.27    142.15 o 
  -5   1  12      735.76      953.15     84.54 o 
  -4   1  12       61.80       81.62     58.07 o 
  -3   1  12      244.72      221.83     47.05 o 
  -2   1  12      621.87      628.97     66.93 o 
  -1   1  12     1612.35     1187.27    435.22 o 
   0   1  12       43.75        8.29     36.76 o 
   1   1  12       27.13       20.19     23.33 o 
   2   1  12      247.92      210.52     44.52 o 
   3   1  12      372.34      401.14     63.01 o 
   4   1  12      291.84      293.73     60.10 o 
   5   1  12      530.62      689.01    125.35 o 
  -8   2  12      117.70      -46.15     46.15 o 
  -7   2  12      216.62      343.40    111.29 o 
  -6   2  12      322.68      449.63     64.06 o 
  -5   2  12       95.18      174.13     66.47 o 
  -4   2  12      851.36     1018.29    163.22 o 
  -3   2  12        0.56        8.25     25.97 o 
  -2   2  12       15.09       19.13     26.90 o 
  -1   2  12      106.78      126.97     38.19 o 
   0   2  12       69.80      136.14     56.51 o 
   1   2  12       53.27        8.29     24.24 o 
   2   2  12       70.15       83.51     36.67 o 
   3   2  12      174.52      157.45     47.91 o 
   4   2  12      894.15      960.94     89.60 o 
  -8   3  12        0.44      -33.66     42.02 o 
  -7   3  12      227.35      370.95    120.28 o 
  -6   3  12      419.33      733.31    130.37 o 
  -5   3  12     2201.08     2747.52    247.70 o 
  -4   3  12      886.45      934.74     84.02 o 
  -3   3  12       21.70       30.24     31.47 o 
  -2   3  12       96.99      112.24     37.77 o 
  -1   3  12        5.22      -25.09     32.63 o 
   0   3  12      325.28      277.97     48.35 o 
   1   3  12        0.10      -12.43     26.05 o 
   2   3  12       40.79      -12.46     25.91 o 
   3   3  12      311.46      305.56     58.93 o 
   4   3  12       36.16       12.69     24.62 o 
  -7   4  12        6.11      -18.75     46.39 o 
  -6   4  12     1416.06     1960.16    216.56 o 
  -5   4  12      183.59      292.00     58.80 o 
  -4   4  12      799.76     1070.25    112.38 o 
  -3   4  12      202.93      265.68     54.07 o 
  -2   4  12      204.29      197.88     44.93 o 
  -1   4  12        0.11       -5.29     37.03 o 
   0   4  12      172.79      153.27     79.96 o 
   1   4  12      122.65       95.24     42.12 o 
   2   4  12      132.21      107.25     44.47 o 
   3   4  12        1.75      -22.69     29.21 o 
  -6   5  12        9.20      -26.61     48.85 o 
  -5   5  12     1780.91     1987.53    208.93 o 
  -4   5  12      266.60      294.49     69.50 o 
  -3   5  12      346.84      357.61     59.75 o 
  -2   5  12       35.96       15.55     28.70 o 
  -1   5  12      182.62      205.32     71.82 o 
   0   5  12       37.33       58.09     40.39 o 
   1   5  12      323.23      254.86     59.08 o 
   2   5  12      159.96      105.38     49.46 o 
   3   5  12       20.21      -20.59     33.21 o 
  -7   6  12        2.55      -34.97     38.22 o 
  -6   6  12      611.20      749.32    139.72 o 
  -5   6  12      995.39      994.53    149.02 o 
  -4   6  12       29.26      -18.81     30.74 o 
  -3   6  12       52.81       62.14     37.15 o 
  -2   6  12      625.60      826.52    117.09 o 
  -1   6  12       15.31       61.26     43.25 o 
   0   6  12      888.70      984.56    137.69 o 
   1   6  12      269.97      281.70     65.74 o 
   2   6  12       38.69       95.81     50.59 o 
  -6   7  12       54.58       90.99     69.39 o 
  -5   7  12      318.43      488.50    126.32 o 
  -4   7  12      307.71      414.79    105.42 o 
  -3   7  12       24.31       18.53     35.85 o 
  -2   7  12      169.66      203.64     79.05 o 
  -1   7  12      723.82      691.06     86.50 o 
   0   7  12      606.69      746.58     93.24 o 
   1   7  12       69.34       79.80     55.02 o 
  -5   8  12       76.21       99.16     70.61 o 
  -4   8  12       35.54       38.07     56.05 o 
  -2   8  12      396.68      514.72    116.24 o 
  -1   8  12      758.20      751.78     95.42 o 
  -2  -7  13      477.88      604.68    118.40 o 
  -1  -7  13      561.92      906.03    137.14 o 
   0  -7  13        0.74        1.97     45.48 o 
   1  -7  13        9.32       -2.37     42.17 o 
  -5  -6  13        0.71       14.34     30.29 o 
  -4  -6  13      233.92      138.69     71.37 o 
  -3  -6  13      310.57      495.49    121.77 o 
  -2  -6  13     1105.62     1540.63    176.21 o 
  -1  -6  13       17.12       40.56     49.34 o 
   0  -6  13      789.96     1048.57    138.96 o 
   1  -6  13      108.32      158.44     67.90 o 
   2  -6  13      519.26      535.98     95.34 o 
  -6  -5  13       65.17       17.20     35.61 o 
  -5  -5  13       37.15       18.26     47.15 o 
  -4  -5  13       28.05       41.26     51.68 o 
  -3  -5  13      910.41     1410.02    169.53 o 
  -2  -5  13        3.09      -14.13     35.12 o 
  -1  -5  13     1400.30     2013.72    193.53 o 
   0  -5  13        6.76       19.05     37.92 o 
   1  -5  13      184.09      306.33     79.36 o 
   2  -5  13      474.55      527.02     90.29 o 
   3  -5  13      591.89      686.61    101.20 o 
  -6  -4  13       14.57       41.65     53.35 o 
  -5  -4  13        2.75      -13.25     48.00 o 
  -4  -4  13       95.07       68.02     56.05 o 
  -3  -4  13       33.76       36.79     48.61 o 
  -2  -4  13     1284.43     1785.65    185.81 o 
  -1  -4  13      622.81      711.28    114.48 o 
   0  -4  13      377.30      425.21     89.35 o 
   1  -4  13       64.14       90.26     48.25 o 
   2  -4  13      572.68      756.88    103.45 o 
   3  -4  13       81.10       85.92     54.02 o 
   4  -4  13      457.95      439.74    103.42 o 
  -7  -3  13       61.68      -18.81     30.81 o 
  -6  -3  13        0.22      -33.15     37.34 o 
  -5  -3  13       15.32      -25.03     39.62 o 
  -4  -3  13      103.59       86.19     56.87 o 
  -3  -3  13      998.25      809.35    128.88 o 
  -2  -3  13      550.78      498.58     96.07 o 
  -1  -3  13       19.73        4.56     32.33 o 
   0  -3  13        8.30       27.54     26.26 o 
   1  -3  13      746.50      775.24    100.90 o 
   2  -3  13      125.77      105.12     54.56 o 
   3  -3  13      907.73      838.31    112.65 o 
   4  -3  13      417.53      561.84    111.26 o 
  -7  -2  13        1.82       13.22     50.65 o 
  -6  -2  13      489.41      163.12     87.13 o 
  -5  -2  13       18.11       43.54     43.78 o 
  -4  -2  13        1.04      -18.81     36.79 o 
  -3  -2  13       18.38       27.62     42.75 o 
  -2  -2  13       21.86        5.77     33.75 o 
  -1  -2  13      132.90      117.39     36.57 o 
   0  -2  13       78.77       76.50     43.87 o 
   1  -2  13      146.40       87.01     45.45 o 
   2  -2  13      796.59      813.94    107.18 o 
   3  -2  13      735.91      815.16    109.19 o 
   4  -2  13       95.04      132.40     64.80 o 
  -8  -1  13       76.89       13.98     74.40 o 
  -7  -1  13      320.30      206.65     99.16 o 
  -6  -1  13      557.26      441.35    130.00 o 
  -5  -1  13        9.95       -2.28     41.62 o 
  -4  -1  13      107.03       46.21     51.10 o 
  -3  -1  13        1.55      -30.35     30.35 o 
  -2  -1  13       89.08       92.88     35.54 o 
  -1  -1  13      224.32      185.06     64.58 o 
   0  -1  13       78.28       90.57     44.72 o 
   1  -1  13      308.44      282.73     71.03 o 
   2  -1  13      468.57      482.48     99.13 o 
   3  -1  13       51.72       77.44     51.19 o 
   4  -1  13      532.25      525.20     87.32 o 
  -8   0  13      148.89      -32.23     38.37 o 
  -7   0  13      427.26      713.59    147.47 o 
  -6   0  13       97.68      137.72     83.85 o 
  -5   0  13     1245.77     1069.75    164.21 o 
  -4   0  13       39.11       20.20     50.25 o 
  -3   0  13      140.98      119.52     49.32 o 
  -2   0  13      320.87      239.32     99.98 o 
  -1   0  13       25.54        6.49     28.36 o 
   0   0  13      104.09       32.87     44.51 o 
   1   0  13      401.91      379.95     88.29 o 
   2   0  13       27.49       63.68     45.54 o 
   3   0  13      591.72      684.97    102.14 o 
   4   0  13       14.99      -13.19     41.96 o 
  -8   1  13      157.40        2.43     30.62 o 
  -7   1  13      130.46      227.34    100.65 o 
  -6   1  13     1384.74     2269.56    172.11 o 
  -5   1  13        1.76      -12.27     47.87 o 
  -4   1  13      673.21      737.74     75.97 o 
  -3   1  13       44.77      -20.57     23.79 o 
  -2   1  13      337.65      405.77     98.13 o 
  -1   1  13       77.63       59.09     47.33 o 
   0   1  13      729.64      933.76    112.90 o 
   1   1  13      121.32      130.85     56.08 o 
   2   1  13       78.08       14.86     38.71 o 
   3   1  13       44.40       51.72     36.19 o 
   4   1  13        6.47       52.52     31.38 o 
  -8   2  13       23.87       11.73     37.10 o 
  -7   2  13     1034.45     1345.52    191.04 o 
  -6   2  13       45.36       71.85     41.50 o 
  -5   2  13      613.14      787.12     80.52 o 
  -4   2  13       92.55       97.09     38.92 o 
  -3   2  13     1347.14     1746.49    179.13 o 
  -2   2  13      132.93      144.98     42.19 o 
  -1   2  13     2606.87     3016.63    209.36 o 
   0   2  13      323.55      330.06     85.37 o 
   1   2  13        2.94      -11.18     37.70 o 
   2   2  13       35.82       11.30     40.38 o 
   3   2  13        5.72       15.16     32.98 o 
  -8   3  13      105.04        5.56     35.85 o 
  -7   3  13        6.82      -25.34     52.71 o 
  -6   3  13      348.73      677.53    132.70 o 
  -5   3  13      138.34      202.41     54.83 o 
  -4   3  13      219.11      322.94     64.37 o 
  -3   3  13      128.73      177.66     72.17 o 
  -2   3  13     1334.66     1625.27    107.32 o 
  -1   3  13      222.00      218.23     72.64 o 
   0   3  13      750.35      787.69    108.55 o 
   1   3  13      356.53      327.11     83.73 o 
   2   3  13      202.19      179.31     47.57 o 
   3   3  13       25.69       10.96     27.33 o 
  -7   4  13       99.66       48.61     65.56 o 
  -6   4  13      231.53      240.07     93.12 o 
  -5   4  13       53.15       49.54     45.04 o 
  -4   4  13       46.34       36.86     32.55 o 
  -3   4  13     1339.32     1497.14    108.78 o 
  -2   4  13      491.94      433.20     92.33 o 
  -1   4  13     1245.73     1280.81    136.56 o 
   0   4  13      705.33      736.89    111.83 o 
   1   4  13      188.31      177.03     74.49 o 
   2   4  13        1.64       22.45     38.60 o 
  -7   5  13       30.17      -21.02     32.14 o 
  -6   5  13       38.47        7.50     54.08 o 
  -5   5  13       58.53       39.68     57.36 o 
  -4   5  13      143.80      166.43     48.70 o 
  -3   5  13      350.99      441.10     69.90 o 
  -2   5  13      385.69      369.80     91.63 o 
  -1   5  13     1215.90     1354.54    147.56 o 
   0   5  13        2.78      -31.11     46.12 o 
   1   5  13       16.12       45.72     58.30 o 
   2   5  13       38.22       30.40     43.46 o 
  -6   6  13        0.36      -48.03     51.56 o 
  -5   6  13        2.56       -5.41     50.80 o 
  -4   6  13        0.03      -14.90     36.34 o 
  -3   6  13      143.87      159.19     48.73 o 
  -2   6  13      414.22      402.58     97.74 o 
  -1   6  13        3.22       45.75     55.87 o 
   0   6  13      358.61      279.20     90.72 o 
   1   6  13        4.57       25.71     46.52 o 
  -5   7  13      196.21      267.57     95.03 o 
  -4   7  13        5.47       -3.28     46.03 o 
  -3   7  13        4.05      -49.46     49.46 o 
  -2   7  13       22.56        9.08     63.77 o 
  -1   7  13       13.82       44.78     66.17 o 
  -4  -6  14       12.49      -21.90     27.40 o 
  -3  -6  14       99.77      246.15     90.32 o 
  -2  -6  14      143.79      221.75     83.76 o 
  -1  -6  14       76.85       88.96     66.63 o 
   0  -6  14        7.28       20.23     50.86 o 
   1  -6  14      365.16      593.22    102.99 o 
  -5  -5  14       50.61       56.30     31.41 o 
  -4  -5  14       49.42       -7.99     45.94 o 
  -3  -5  14        9.72       11.82     43.54 o 
  -2  -5  14        5.06        8.81     44.39 o 
  -1  -5  14        4.26       -5.10     40.19 o 
   0  -5  14      160.15      195.05     71.73 o 
   1  -5  14      191.36      150.99     66.84 o 
   2  -5  14      530.59      514.96    106.58 o 
  -6  -4  14      227.65       32.33     37.19 o 
  -5  -4  14       21.29        5.95     45.69 o 
  -4  -4  14        0.38       34.39     45.39 o 
  -3  -4  14      103.90      101.17     62.34 o 
  -2  -4  14       15.53       22.66     45.78 o 
  -1  -4  14        3.14       -5.59     39.53 o 
   0  -4  14        5.71      -19.96     28.38 o 
   1  -4  14      390.08      476.68    100.68 o 
   2  -4  14      244.10      210.24     70.18 o 
  -6  -3  14      119.64       64.59     49.25 o 
  -5  -3  14      219.16       64.07     65.23 o 
  -4  -3  14       78.87       75.77     61.40 o 
  -3  -3  14        9.12        2.95     44.39 o 
  -2  -3  14      476.99      370.22    102.35 o 
  -1  -3  14       71.18       92.86     37.92 o 
   0  -3  14        1.17       10.18     34.24 o 
   1  -3  14        3.97       47.79     38.37 o 
   2  -3  14       40.96        5.83     38.58 o 
   3  -3  14      275.34      296.79     89.17 o 
  -7  -2  14       85.51        2.16     36.76 o 
  -5  -2  14       30.25        9.97     42.05 o 
  -4  -2  14      264.15      164.03     76.50 o 
  -3  -2  14      797.89      292.69     94.49 o 
  -2  -2  14      945.63      428.71    110.71 o 
  -1  -2  14       53.45       46.77     29.97 o 
   0  -2  14        2.18      -17.68     29.11 o 
   1  -2  14        1.32        4.25     38.80 o 
   2  -2  14       45.61       35.09     47.42 o 
   3  -2  14       10.67      -13.06     33.54 o 
  -6  -1  14        0.90      -33.09     44.36 o 
  -5  -1  14      304.26       76.35     73.92 o 
  -4  -1  14      398.73      187.79     82.85 o 
  -3  -1  14     1564.68     2028.97    169.74 o 
  -2  -1  14       89.78       60.76     53.32 o 
  -1  -1  14     1559.60     1935.95    166.22 o 
   0  -1  14       35.57       -8.26     33.15 o 
   1  -1  14      254.05      197.60     68.36 o 
   2  -1  14      131.52       16.71     43.63 o 
   3  -1  14      175.42      126.39     61.13 o 
  -7   0  14       95.65       20.36     52.92 o 
  -6   0  14       44.57       30.20     68.72 o 
  -5   0  14       25.18       43.29     59.46 o 
  -4   0  14      469.67      652.56     79.35 o 
  -3   0  14       19.71       42.13     31.69 o 
  -2   0  14     2502.97     2833.13    613.44 o 
  -1   0  14      272.60      239.16     69.76 o 
   0   0  14      413.54      324.32     87.10 o 
   1   0  14       25.91       11.79     36.85 o 
   2   0  14      344.09      511.65    109.71 o 
   3   0  14       39.56       31.90     32.87 o 
  -7   1  14        6.10       22.76     50.86 o 
  -6   1  14       22.21       48.52     38.10 o 
  -5   1  14      127.21      192.34     75.13 o 
  -4   1  14       54.22       51.82     35.70 o 
  -3   1  14      971.36     1407.92    167.10 o 
  -2   1  14      335.98      475.01     95.21 o 
  -1   1  14      283.19      357.34     93.48 o 
   0   1  14        3.21      -14.52     38.55 o 
   1   1  14     1218.66     1378.76    140.21 o 
   2   1  14      151.78      115.90     53.47 o 
  -7   2  14       70.13      -24.88     42.08 o 
  -6   2  14        5.45       21.04     35.78 o 
  -5   2  14        0.14       19.72     34.89 o 
  -4   2  14      563.83      778.09    130.34 o 
  -3   2  14      222.43      329.17     62.77 o 
  -2   2  14      544.85      843.62    112.84 o 
  -1   2  14      843.50     1240.13    134.50 o 
   0   2  14       80.52       89.87     62.07 o 
   1   2  14      136.63      155.86     67.54 o 
  -7   3  14      110.94        8.32     43.38 o 
  -6   3  14       25.25       29.38     59.94 o 
  -5   3  14       17.20       20.49     38.97 o 
  -4   3  14        1.39      -13.75     32.48 o 
  -3   3  14       55.94       59.26     37.16 o 
  -2   3  14      280.85      520.82    104.54 o 
  -1   3  14       49.87      121.10     63.71 o 
   0   3  14       13.50      -41.93     41.93 o 
   1   3  14      154.31      209.39     75.92 o 
  -6   4  14      101.77      111.38     79.87 o 
  -5   4  14      178.19      202.24     55.81 o 
  -4   4  14      102.89      152.83     50.12 o 
  -3   4  14      168.21      187.75     52.73 o 
  -2   4  14       73.99      119.15     64.50 o 
  -1   4  14       12.21       27.92     49.46 o 
   0   4  14        1.12       -3.49     48.21 o 
   1   4  14      245.66      246.30     85.92 o 
  -6   5  14      515.37      738.23    145.56 o 
  -5   5  14       15.37       11.67     54.08 o 
  -4   5  14      119.11       92.79     42.55 o 
  -3   5  14        7.04       -4.10     50.98 o 
  -2   5  14       32.49       -1.31     54.14 o 
  -1   5  14       37.99       14.22     57.24 o 
   0   5  14        0.22        2.16     57.27 o 
  -5   6  14      267.20      308.06    106.88 o 
  -4   6  14       32.97       38.04     43.41 o 
  -3   6  14       69.10        1.64     63.25 o 
  -2   6  14       24.19      -33.51     54.35 o 
  -1   6  14      247.08      192.80     84.43 o 
  -3  -5  15      498.07      597.93    122.31 o 
  -2  -5  15      339.27      585.81    117.73 o 
  -1  -5  15        1.03        7.56     46.67 o 
   0  -5  15        1.31        1.06     20.99 o 
  -4  -4  15      322.06      188.85     90.54 o 
  -3  -4  15      849.65      827.76    142.67 o 
  -2  -4  15        1.62       48.12     52.50 o 
  -1  -4  15      174.90      164.64     74.98 o 
   0  -4  15      183.90       16.77     38.37 o 
   1  -4  15       30.75      -21.08     21.48 o 
  -5  -3  15      146.68       43.81     51.59 o 
  -4  -3  15     1043.96      452.68    125.08 o 
  -3  -3  15        0.62      -17.23     38.86 o 
  -2  -3  15      890.21      566.85    120.19 o 
  -1  -3  15       50.27       24.21     39.04 o 
   0  -3  15      363.29      156.77     60.52 o 
   1  -3  15      118.52       -2.86     32.33 o 
  -6  -2  15        8.23      -23.64     32.45 o 
  -5  -2  15      118.53       69.60     62.98 o 
  -4  -2  15       16.83        5.53     50.61 o 
  -3  -2  15      868.12      346.92    103.36 o 
  -2  -2  15      246.49      171.61    117.70 o 
  -1  -2  15      420.13      422.45     96.70 o 
   0  -2  15        0.35        4.37     37.03 o 
   2  -2  15       25.27       23.21     24.00 o 
  -6  -1  15        4.02       23.82     54.35 o 
  -5  -1  15       30.72       51.50     57.75 o 
  -4  -1  15      570.31      685.35    231.63 o 
  -3  -1  15      210.44      216.82     57.13 o 
  -2  -1  15      120.55      118.99     90.14 o 
  -1  -1  15       20.17       22.06     47.76 o 
   0  -1  15      301.86      178.98     66.05 o 
   1  -1  15       12.04        0.55     39.04 o 
  -6   0  15       79.30      102.08     45.05 o 
  -5   0  15      303.74      312.86     68.31 o 
  -4   0  15      172.76      212.41     57.58 o 
  -3   0  15        4.67        9.06     30.46 o 
  -2   0  15       94.37      109.55     55.26 o 
  -1   0  15       49.39       38.49     48.73 o 
   0   0  15      166.71      256.11     86.07 o 
  -6   1  15        3.49        0.92     32.10 o 
  -5   1  15       67.80      100.69     77.50 o 
  -4   1  15        1.32       21.14     33.01 o 
  -3   1  15       32.27      -13.69     35.64 o 
  -2   1  15       52.64       65.11     56.93 o 
  -1   1  15       95.73       39.80     56.99 o 
   0   1  15      383.82      518.58    110.31 o 
   1   1  15      118.35       -3.68     28.35 o 
   2   1  15       48.55      -16.77     19.50 o 
  -6   2  15      231.40      227.71    139.98 o 
  -5   2  15       72.03       88.88     48.66 o 
  -4   2  15       14.68      -21.25     35.46 o 
  -3   2  15      422.86      460.61     71.96 o 
  -2   2  15       40.25       81.69     62.49 o 
  -1   2  15       23.61       12.61     49.49 o 
   0   2  15      148.02       34.21     58.15 o 
   1   2  15       17.99        9.69     45.18 o 
  -6   3  15        0.70       25.00     67.78 o 
  -5   3  15      119.64      126.07     53.42 o 
  -4   3  15      219.41      362.95     72.21 o 
  -3   3  15      821.81     1150.96    137.35 o 
  -2   3  15       35.18        4.41     52.01 o 
  -1   3  15       61.76       82.45     59.09 o 
   0   3  15       47.42      117.94     70.33 o 
   1   3  15       85.91       -3.04     51.16 o 
  -5   4  15        0.35        2.11     40.56 o 
  -4   4  15      422.10      626.30     86.12 o 
  -3   4  15      194.72      108.22     67.96 o 
  -2   4  15      862.80     1129.18    139.30 o 
  -1   4  15        4.43      -22.39     49.25 o 
   0   4  15       67.21       41.20     66.02 o 
  -4   5  15       35.58      110.62     67.26 o 
  -3   5  15      558.42      789.21    123.89 o 
  -2   5  15      146.27       78.02     67.78 o 
  -3  -3  16       25.93      -31.78     44.08 o 
  -2  -3  16      110.05      108.77     61.84 o 
  -4  -2  16      175.37       84.70     72.00 o 
  -3  -2  16       22.56       17.11     32.70 o 
  -2  -2  16        2.98       -4.92     38.55 o 
  -1  -2  16       16.27       27.31     36.46 o 
  -5  -1  16      288.54      484.53     84.86 o 
  -4  -1  16      179.98      147.71    145.10 o 
  -3  -1  16       27.28       49.12     39.15 o 
  -2  -1  16       24.18       33.30     48.31 o 
  -1  -1  16       88.25       96.55     63.34 o 
  -5   0  16      142.92      296.54     67.52 o 
  -4   0  16      698.43      975.80     98.00 o 
  -3   0  16      319.53      549.32    133.59 o 
  -2   0  16        0.42       -4.16     47.46 o 
  -1   0  16       13.36       58.24     57.39 o 
   0   0  16        8.50       40.04     54.87 o 
  -5   1  16      346.74      411.05     89.75 o 
  -4   1  16      881.11     1538.32    195.17 o 
  -3   1  16        3.42       16.50     53.44 o 
  -2   1  16      448.38      493.12    105.54 o 
  -1   1  16       27.30      -27.89     53.23 o 
   0   1  16       28.97       -5.65     56.36 o 
  -4   2  16        0.24      -28.99     37.40 o 
  -3   2  16      761.03     1043.99    137.96 o 
  -2   2  16        1.21       23.42     53.26 o 
  -1   2  16      190.04      226.16     87.86 o 
  -4   3  16      846.80     1314.06    123.27 o 
  -3   3  16      540.86      547.56    117.24 o 
  -2   3  16       21.42       61.01     68.18 o 
                                                 
